# Supplementary material for: Protracted development of stick tool use skills extends into adulthood in wild western chimpanzees
Source: PLoS Biol. 2024 May 7;22(5):e3002609. doi: 10.1371/journal.pbio.3002609 (PMC11075877; doi:10.1371/journal.pbio.3002609)
Supplement: S1 Data — (CSV) [file pbio.3002609.s009.csv]

session	context	group	subject	sex	age	age.class	grasp.type	action	pounding.ind	attempts	larvae_success	levering
honey3	honey-dipping	groupB	subject2	F	17.48798296	adult	DG	insert	No	1	NA	no
larvae1	larvae_extraction	groupA	subject48	M	19.37113805	adult	FHT	insert	No	Unclear	NA	no
larvae1	larvae_extraction	groupA	subject11	M	20.97610752	adult	DG	insert	No	2	NA	no
larvae1	larvae_extraction	groupA	subject11	M	20.97610752	adult	DG	insert	No	1	NA	no
larvae1	larvae_extraction	groupA	subject11	M	20.97610752	adult	DG	insert	No	3	NA	no
larvae1	larvae_extraction	groupA	subject11	M	20.97610752	adult	DG	insert	No	2	NA	no
larvae1	larvae_extraction	groupA	subject11	M	20.97610752	adult	DG	insert	No	1	NA	no
larvae1	larvae_extraction	groupA	subject11	M	20.97610752	adult	DG	insert	No	1	NA	no
larvae1	larvae_extraction	groupA	subject48	M	19.37113805	adult	FHT	insert	No	3	NA	no
larvae1	larvae_extraction	groupA	subject48	M	19.37113805	adult	FHT	insert	No	1	NA	no
larvae1	larvae_extraction	groupA	subject48	M	19.37113805	adult	FHT	insert	No	3	NA	no
larvae1	larvae_extraction	groupA	subject48	M	19.37113805	adult	FHT	insert	No	1	NA	no
larvae1	larvae_extraction	groupA	subject48	M	19.37113805	adult	FHT	insert	No	1	NA	no
larvae1	larvae_extraction	groupA	subject48	M	19.37113805	adult	FHT	insert	No	1	NA	no
larvae1	larvae_extraction	groupA	subject48	M	19.37113805	adult	FHT	insert	No	1	NA	no
larvae1	larvae_extraction	groupA	subject48	M	19.37113805	adult	FHT	insert	No	1	NA	no
larvae1	larvae_extraction	groupA	subject48	M	19.37113805	adult	FHT	insert	No	1	NA	no
larvae1	larvae_extraction	groupA	subject48	M	19.37113805	adult	FHT	insert	No	1	NA	no
honey3	honey-dipping	groupB	subject2	F	17.48798296	adult	DG	insert	No	1	NA	no
larvae1	larvae_extraction	groupA	subject41	F	4.185218978	non-adult	FHT	insert	Yes	1	NA	no
larvae1	larvae_extraction	groupA	subject41	F	4.185218978	non-adult	FHT	insert	Yes	2	NA	no
larvae1	larvae_extraction	groupA	subject41	F	4.185218978	non-adult	FHT	insert	Yes	1	NA	no
larvae1	larvae_extraction	groupA	subject41	F	4.185218978	non-adult	FHT	insert	Yes	1	NA	no
larvae1	larvae_extraction	groupA	subject41	F	4.185218978	non-adult	FHT	insert	Yes	2	NA	no
larvae1	larvae_extraction	groupA	subject41	F	4.185218978	non-adult	FHT	insert	Yes	1	NA	no
larvae1	larvae_extraction	groupA	subject41	F	4.185218978	non-adult	FHT	insert	Yes	2	NA	no
larvae1	larvae_extraction	groupA	subject41	F	4.185218978	non-adult	FHT	insert	Yes	1	NA	no
larvae1	larvae_extraction	groupA	subject41	F	4.185218978	non-adult	FHT	insert	Yes	1	NA	no
larvae1	larvae_extraction	groupA	subject41	F	4.185218978	non-adult	FHT	insert	Yes	5	NA	no
larvae1	larvae_extraction	groupA	subject41	F	4.185218978	non-adult	FHT	insert	Yes	3	NA	no
larvae1	larvae_extraction	groupA	subject41	F	4.185218978	non-adult	FHT	insert	Yes	2	NA	no
larvae1	larvae_extraction	groupA	subject41	F	4.185218978	non-adult	FHT	insert	Yes	1	NA	no
larvae1	larvae_extraction	groupA	subject41	F	4.185218978	non-adult	FHT	insert	Yes	1	NA	no
larvae1	larvae_extraction	groupA	subject41	F	4.185218978	non-adult	FHT	insert	Yes	2	NA	no
larvae1	larvae_extraction	groupA	subject41	F	4.185218978	non-adult	FHT	insert	Yes	1	NA	no
larvae1	larvae_extraction	groupA	subject41	F	4.185218978	non-adult	FHT	insert	Yes	1	NA	no
larvae1	larvae_extraction	groupA	subject41	F	4.185218978	non-adult	FHT	insert	Yes	2	NA	no
insect1	insect_extraction	groupC	subject30	F	5.556366956	non-adult	DG	insert	No	1	NA	no
ant1	ant-dipping	groupC	subject50	F	13.46332877	non-adult	DG	insert	No	1	NA	no
ant1	ant-dipping	groupC	subject50	F	13.46332877	non-adult	DG	insert	No	1	NA	no
ant1	ant-dipping	groupC	subject50	F	13.46332877	non-adult	DG	insert	No	1	NA	no
ant1	ant-dipping	groupC	subject50	F	13.46332877	non-adult	DG	insert	No	1	NA	no
honey3	honey-dipping	groupB	subject2	F	17.48798296	adult	DG	insert	No	1	NA	no
ant2	ant-dipping	groupA	subject5	M	14.76796715	non-adult	DG	insert	No	1	NA	no
ant2	ant-dipping	groupA	subject35	M	2.844626968	non-adult	DG	insert	No	1	NA	no
ant3	ant-dipping	groupC	subject18	M	3.841204654	non-adult	FHT	insert	Yes	1	NA	no
ant3	ant-dipping	groupC	subject18	M	3.841204654	non-adult	FHT	insert	Yes	1	NA	no
ant3	ant-dipping	groupC	subject18	M	3.841204654	non-adult	DG	insert	Yes	1	NA	no
ant3	ant-dipping	groupC	subject18	M	3.841204654	non-adult	FHT	insert	Yes	1	NA	no
ant3	ant-dipping	groupC	subject18	M	3.841204654	non-adult	FHT	insert	Yes	3	NA	no
ant3	ant-dipping	groupC	subject18	M	3.841204654	non-adult	DG	insert	Yes	1	NA	no
ant3	ant-dipping	groupC	subject18	M	3.841204654	non-adult	DG	insert	Yes	7	NA	no
ant3	ant-dipping	groupC	subject18	M	3.841204654	non-adult	FHT	insert	Yes	1	NA	no
ant3	ant-dipping	groupC	subject18	M	3.841204654	non-adult	FHT	insert	Yes	1	NA	no
ant3	ant-dipping	groupC	subject18	M	3.841204654	non-adult	FHT	insert	Yes	2	NA	no
ant3	ant-dipping	groupC	subject18	M	3.841204654	non-adult	FHT	insert	Yes	1	NA	no
ant3	ant-dipping	groupC	subject18	M	3.841204654	non-adult	FHT	insert	Yes	4	NA	no
ant3	ant-dipping	groupC	subject18	M	3.841204654	non-adult	FHT	insert	Yes	1	NA	no
ant3	ant-dipping	groupC	subject18	M	3.841204654	non-adult	DG	insert	Yes	4	NA	no
ant3	ant-dipping	groupC	subject18	M	3.841204654	non-adult	FHT	insert	Yes	4	NA	no
ant3	ant-dipping	groupC	subject18	M	3.841204654	non-adult	FHT	insert	Yes	1	NA	no
ant3	ant-dipping	groupC	subject18	M	3.841204654	non-adult	FHT	insert	Yes	2	NA	no
ant3	ant-dipping	groupC	subject18	M	3.841204654	non-adult	FHT	insert	Yes	4	NA	no
ant3	ant-dipping	groupC	subject18	M	3.841204654	non-adult	FHT	insert	Yes	3	NA	no
ant3	ant-dipping	groupC	subject18	M	3.841204654	non-adult	FHT	insert	Yes	1	NA	no
ant3	ant-dipping	groupC	subject18	M	3.841204654	non-adult	DG	insert	Yes	3	NA	no
ant3	ant-dipping	groupC	subject18	M	3.841204654	non-adult	FHT	insert	Yes	2	NA	no
honey3	honey-dipping	groupB	subject2	F	17.48798296	adult	DG	insert	No	1	NA	no
honey3	honey-dipping	groupB	subject2	F	17.48798296	adult	DG	insert	No	2	NA	no
honey3	honey-dipping	groupB	subject2	F	17.48798296	adult	DG	insert	No	1	NA	no
honey3	honey-dipping	groupB	subject2	F	17.48798296	adult	DG	insert	No	1	NA	no
honey3	honey-dipping	groupB	subject2	F	17.48798296	adult	DG	insert	No	1	NA	no
honey3	honey-dipping	groupB	subject2	F	17.48798296	adult	DG	insert	No	2	NA	no
ant4	ant-dipping	groupB	subject53	M	10.006222	non-adult	DG	insert	No	1	NA	no
ant4	ant-dipping	groupB	subject53	M	10.006222	non-adult	DG	insert	No	2	NA	no
ant4	ant-dipping	groupB	subject53	M	10.006222	non-adult	DG	insert	No	1	NA	no
ant5	ant-dipping	groupB	subject15	M	13.92061009	non-adult	DG	insert	No	1	NA	no
ant5	ant-dipping	groupB	subject15	M	13.92061009	non-adult	DG	insert	No	1	NA	no
ant5	ant-dipping	groupB	subject15	M	13.92061009	non-adult	FHT	insert	No	1	NA	no
ant5	ant-dipping	groupB	subject15	M	13.92061009	non-adult	DG	insert	No	1	NA	no
ant5	ant-dipping	groupB	subject15	M	13.92061009	non-adult	FHT	insert	No	1	NA	no
ant5	ant-dipping	groupB	subject15	M	13.92061009	non-adult	FHT	insert	No	1	NA	no
ant5	ant-dipping	groupB	subject15	M	13.92061009	non-adult	FHT	insert	No	1	NA	no
ant5	ant-dipping	groupB	subject15	M	13.92061009	non-adult	FHT	insert	No	1	NA	no
ant5	ant-dipping	groupB	subject15	M	13.92061009	non-adult	FHT	insert	No	2	NA	no
ant5	ant-dipping	groupB	subject15	M	13.92061009	non-adult	FHT	insert	No	1	NA	no
ant5	ant-dipping	groupB	subject15	M	13.92061009	non-adult	FHT	insert	No	1	NA	no
ant5	ant-dipping	groupB	subject15	M	13.92061009	non-adult	FHT	insert	No	1	NA	no
ant5	ant-dipping	groupB	subject15	M	13.92061009	non-adult	FHT	insert	No	2	NA	no
ant5	ant-dipping	groupB	subject15	M	13.92061009	non-adult	DG	insert	No	1	NA	no
ant5	ant-dipping	groupB	subject15	M	13.92061009	non-adult	FHT	insert	No	1	NA	no
ant5	ant-dipping	groupB	subject19	M	15.01711157	adult	DG	insert	Yes	1	NA	no
ant5	ant-dipping	groupB	subject15	M	13.92061009	non-adult	FHT	insert	No	1	NA	no
ant5	ant-dipping	groupB	subject15	M	13.92061009	non-adult	FHT	insert	No	2	NA	no
ant5	ant-dipping	groupB	subject15	M	13.92061009	non-adult	FHT	insert	No	1	NA	no
ant5	ant-dipping	groupB	subject19	M	15.01711157	adult	DG	insert	Yes	1	NA	no
ant5	ant-dipping	groupB	subject19	M	15.01711157	adult	DG	insert	Yes	1	NA	no
ant5	ant-dipping	groupB	subject19	M	15.01711157	adult	DG	insert	Yes	1	NA	no
honey3	honey-dipping	groupB	subject2	F	17.48798296	adult	DG	insert	No	2	NA	no
honey3	honey-dipping	groupB	subject2	F	17.48798296	adult	DG	insert	No	3	NA	no
honey3	honey-dipping	groupB	subject2	F	17.48798296	adult	DG	insert	No	1	NA	no
honey3	honey-dipping	groupB	subject2	F	17.48798296	adult	DG	insert	No	1	NA	no
ant6	ant-dipping	groupC	subject3	M	20.37301173	adult	FHT	insert	Yes	1	NA	no
honey3	honey-dipping	groupB	subject2	F	17.48798296	adult	DG	insert	No	2	NA	no
honey3	honey-dipping	groupB	subject2	F	17.48798296	adult	DG	insert	No	1	NA	no
honey3	honey-dipping	groupB	subject2	F	17.48798296	adult	DG	insert	No	2	NA	no
ant6	ant-dipping	groupC	subject3	M	20.37301173	adult	FHT	insert	Yes	1	NA	no
honey3	honey-dipping	groupB	subject2	F	17.48798296	adult	FHT	insert	No	1	NA	no
honey3	honey-dipping	groupB	subject2	F	17.48798296	adult	DG	insert	No	2	NA	no
honey3	honey-dipping	groupB	subject2	F	17.48798296	adult	DG	insert	No	2	NA	no
honey3	honey-dipping	groupB	subject2	F	17.48798296	adult	DG	insert	No	2	NA	no
ant6	ant-dipping	groupC	subject3	M	20.37301173	adult	FHT	insert	Yes	1	NA	no
honey3	honey-dipping	groupB	subject2	F	17.48798296	adult	FHT	insert	No	1	NA	no
ant6	ant-dipping	groupC	subject3	M	20.37301173	adult	FHT	insert	Yes	1	NA	no
termite1	termite_fishing	groupC	subject66	M	12.46609099	non-adult	FHT	insert	No	1	NA	no
termite1	termite_fishing	groupC	subject66	M	12.46609099	non-adult	FHT	insert	No	1	NA	no
termite1	termite_fishing	groupC	subject66	M	12.46609099	non-adult	FHT	insert	No	1	NA	no
termite1	termite_fishing	groupC	subject66	M	12.46609099	non-adult	FHT	insert	No	5	NA	no
larvae2	larvae_extraction	groupC	subject3	M	20.49074316	adult	DG	insert	Yes	1	NA	no
larvae2	larvae_extraction	groupC	subject3	M	20.49074316	adult	DG	insert	Yes	2	NA	no
termite2	termite_fishing	groupC	subject66	M	12.52906487	non-adult	FHT	insert	No	2	NA	no
termite2	termite_fishing	groupC	subject66	M	12.52906487	non-adult	FHT	insert	No	3	NA	no
termite2	termite_fishing	groupC	subject66	M	12.52906487	non-adult	FHT	insert	No	1	NA	no
termite2	termite_fishing	groupC	subject66	M	12.52906487	non-adult	FHT	insert	No	5	NA	no
honey3	honey-dipping	groupB	subject2	F	17.48798296	adult	DG	insert	No	2	NA	no
honey3	honey-dipping	groupB	subject2	F	17.48798296	adult	DG	insert	No	1	NA	no
honey3	honey-dipping	groupB	subject2	F	17.48798296	adult	DG	insert	No	1	NA	no
honey3	honey-dipping	groupB	subject2	F	17.48798296	adult	DG	insert	No	1	NA	no
honey3	honey-dipping	groupB	subject2	F	17.48798296	adult	DG	insert	No	1	NA	no
honey3	honey-dipping	groupB	subject2	F	17.48798296	adult	DG	insert	No	1	NA	no
honey3	honey-dipping	groupB	subject2	F	17.48798296	adult	DG	insert	No	4	NA	no
honey3	honey-dipping	groupB	subject2	F	17.48798296	adult	DG	insert	No	7	NA	no
honey3	honey-dipping	groupB	subject2	F	17.48798296	adult	DG	insert	No	2	NA	no
honey3	honey-dipping	groupB	subject2	F	17.48798296	adult	DG	insert	No	1	NA	no
ant12	ant-dipping	groupB	subject2	F	20.55158681	adult	DG	insert	No	1	NA	no
insect3	insect_extraction	groupB	subject32	F	2.850102669	non-adult	FHT	insert	No	2	NA	no
insect3	insect_extraction	groupB	subject32	F	2.85284052	non-adult	FHT	insert	No	1	NA	no
insect3	insect_extraction	groupB	subject32	F	2.855578371	non-adult	FHT	insert	No	1	NA	no
ant12	ant-dipping	groupB	subject2	F	20.55158681	adult	DG	insert	No	1	NA	no
ant12	ant-dipping	groupB	subject2	F	20.55158681	adult	DG	insert	No	1	NA	no
ant12	ant-dipping	groupB	subject2	F	20.55158681	adult	DG	insert	No	1	NA	no
ant12	ant-dipping	groupB	subject2	F	20.55158681	adult	DG	insert	No	2	NA	no
ant12	ant-dipping	groupB	subject2	F	20.55158681	adult	DG	insert	No	1	NA	no
ant12	ant-dipping	groupB	subject2	F	20.55158681	adult	DG	insert	No	1	NA	no
ant12	ant-dipping	groupB	subject2	F	20.55158681	adult	DG	insert	No	1	NA	no
ant12	ant-dipping	groupB	subject2	F	20.55158681	adult	DG	insert	No	1	NA	no
ant12	ant-dipping	groupB	subject2	F	20.55158681	adult	DG	insert	No	1	NA	no
insect3	insect_extraction	groupB	subject32	F	2.882956879	non-adult	FHT	insert	No	1	NA	no
ant12	ant-dipping	groupB	subject2	F	20.55158681	adult	DG	insert	No	1	NA	no
insect3	insect_extraction	groupB	subject32	F	2.88843258	non-adult	DG	insert	No	11	NA	no
ant12	ant-dipping	groupB	subject2	F	20.55158681	adult	DG	insert	No	1	NA	no
ant12	ant-dipping	groupB	subject2	F	20.55158681	adult	DG	insert	No	1	NA	no
ant12	ant-dipping	groupB	subject2	F	20.55158681	adult	DG	insert	No	1	NA	no
ant12	ant-dipping	groupB	subject2	F	20.55158681	adult	DG	insert	No	1	NA	no
ant12	ant-dipping	groupB	subject2	F	20.55158681	adult	DG	insert	No	2	NA	no
ant12	ant-dipping	groupB	subject2	F	20.55158681	adult	DG	insert	No	1	NA	no
ant12	ant-dipping	groupB	subject2	F	20.55158681	adult	DG	insert	No	Unclear	NA	no
ant12	ant-dipping	groupB	subject2	F	20.55158681	adult	DG	insert	No	1	NA	no
ant12	ant-dipping	groupB	subject2	F	20.55158681	adult	DG	insert	No	1	NA	no
ant12	ant-dipping	groupB	subject2	F	20.55158681	adult	DG	insert	No	1	NA	no
ant12	ant-dipping	groupB	subject2	F	20.55158681	adult	DG	insert	No	1	NA	no
ant12	ant-dipping	groupB	subject2	F	20.55158681	adult	DG	insert	No	1	NA	no
ant12	ant-dipping	groupB	subject2	F	20.55158681	adult	DG	insert	No	1	NA	no
ant12	ant-dipping	groupB	subject2	F	20.55158681	adult	DG	insert	No	1	NA	no
ant12	ant-dipping	groupB	subject2	F	20.55158681	adult	DG	insert	No	1	NA	no
ant12	ant-dipping	groupB	subject2	F	20.55158681	adult	DG	insert	No	2	NA	no
ant12	ant-dipping	groupB	subject2	F	20.55158681	adult	DG	insert	No	2	NA	no
ant16	ant-dipping	groupB	subject2	F	20.56253889	adult	DG	insert	No	1	NA	no
insect3	insect_extraction	groupB	subject32	F	2.940451745	non-adult	FHT	insert	No	1	NA	no
ant17	ant-dipping	groupB	subject2	F	20.56527691	adult	DG	insert	No	1	NA	no
insect3	insect_extraction	groupB	subject32	F	2.945927447	non-adult	FHT	insert	No	1	NA	no
ant18	ant-dipping	groupB	subject2	F	20.56801493	adult	DG	insert	No	1	NA	no
insect3	insect_extraction	groupB	subject32	F	2.951403149	non-adult	FHT	insert	No	3	NA	no
insect3	insect_extraction	groupB	subject59	M	3.573384447	non-adult	FHT	insert	No	4	NA	no
insect3	insect_extraction	groupB	subject59	M	3.573384447	non-adult	FHT	insert	No	7	NA	no
insect3	insect_extraction	groupB	subject59	M	3.573384447	non-adult	FHT	insert	No	1	NA	no
insect4	insect_extraction	groupB	subject40	M	9.929300473	non-adult	DG	insert	Yes	1	NA	no
insect4	insect_extraction	groupB	subject40	M	9.929300473	non-adult	DG	insert	Yes	1	NA	no
insect4	insect_extraction	groupB	subject40	M	9.929300473	non-adult	DG	insert	Yes	1	NA	no
insect4	insect_extraction	groupB	subject40	M	9.929300473	non-adult	DG	insert	Yes	1	NA	no
insect4	insect_extraction	groupB	subject40	M	9.929300473	non-adult	DG	insert	Yes	1	NA	no
nut1	nut_extraction	groupB	subject32	F	2.981519507	non-adult	FH	insert	No	3	NA	no
nut1	nut_extraction	groupB	subject32	F	2.981519507	non-adult	FH	insert	No	1	NA	no
nut1	nut_extraction	groupB	subject32	F	2.981519507	non-adult	FH	insert	No	2	NA	no
ant7	ant-dipping	groupC	subject18	M	5.329073482	non-adult	FHT	insert	Yes	1	NA	no
ant18	ant-dipping	groupB	subject2	F	20.56801493	adult	DG	insert	No	1	NA	no
ant19	ant-dipping	groupB	subject2	F	21.67491965	adult	DG	insert	No	1	NA	no
ant19	ant-dipping	groupB	subject2	F	21.67491965	adult	DG	insert	No	1	NA	no
ant19	ant-dipping	groupB	subject2	F	21.67491965	adult	DG	insert	No	1	NA	no
ant19	ant-dipping	groupB	subject2	F	21.67491965	adult	DG	insert	No	1	NA	no
ant19	ant-dipping	groupB	subject2	F	21.67491965	adult	DG	insert	No	1	NA	no
ant19	ant-dipping	groupB	subject2	F	21.67491965	adult	DG	insert	No	1	NA	no
ant19	ant-dipping	groupB	subject2	F	21.67491965	adult	DG	insert	No	1	NA	no
honey2	honey-dipping	groupC	subject3	M	21.45787181	adult	DG	insert	Yes	1	NA	no
honey2	honey-dipping	groupC	subject3	M	21.45787181	adult	DG	insert	Yes	1	NA	no
honey2	honey-dipping	groupC	subject3	M	21.45787181	adult	DG	insert	Yes	1	NA	no
honey2	honey-dipping	groupC	subject3	M	21.45787181	adult	DG	insert	Yes	4	NA	no
honey2	honey-dipping	groupC	subject3	M	21.45787181	adult	DG	insert	Yes	1	NA	no
honey2	honey-dipping	groupC	subject3	M	21.45787181	adult	DG	insert	Yes	1	NA	no
honey2	honey-dipping	groupC	subject3	M	21.45787181	adult	DG	insert	Yes	2	NA	no
honey2	honey-dipping	groupC	subject3	M	21.45787181	adult	DG	insert	Yes	1	NA	no
honey2	honey-dipping	groupC	subject3	M	21.45787181	adult	DG	insert	Yes	2	NA	no
honey2	honey-dipping	groupC	subject3	M	21.45787181	adult	DG	insert	Yes	1	NA	no
honey2	honey-dipping	groupC	subject3	M	21.45787181	adult	DG	insert	Yes	2	NA	no
honey2	honey-dipping	groupC	subject3	M	21.45787181	adult	DG	insert	Yes	1	NA	no
honey2	honey-dipping	groupC	subject3	M	21.45787181	adult	DG	insert	Yes	1	NA	no
honey2	honey-dipping	groupC	subject3	M	21.45787181	adult	DG	insert	Yes	2	NA	no
honey2	honey-dipping	groupC	subject3	M	21.45787181	adult	DG	insert	Yes	1	NA	no
honey2	honey-dipping	groupC	subject3	M	21.45787181	adult	DG	insert	Yes	1	NA	no
honey2	honey-dipping	groupC	subject3	M	21.45787181	adult	DG	insert	Yes	1	NA	no
honey2	honey-dipping	groupC	subject3	M	21.45787181	adult	DG	insert	Yes	1	NA	no
honey2	honey-dipping	groupC	subject3	M	21.45787181	adult	DG	insert	Yes	1	NA	no
honey2	honey-dipping	groupC	subject3	M	21.45787181	adult	FHT	insert	Yes	1	NA	no
honey2	honey-dipping	groupC	subject3	M	21.45787181	adult	DG	insert	Yes	1	NA	no
honey2	honey-dipping	groupC	subject3	M	21.45787181	adult	DG	insert	Yes	1	NA	no
honey2	honey-dipping	groupC	subject3	M	21.45787181	adult	DG	insert	Yes	1	NA	no
honey2	honey-dipping	groupC	subject3	M	21.45787181	adult	DG	insert	Yes	1	NA	no
honey2	honey-dipping	groupC	subject3	M	21.45787181	adult	DG	insert	Yes	1	NA	no
honey2	honey-dipping	groupC	subject3	M	21.45787181	adult	DG	insert	Yes	1	NA	no
honey2	honey-dipping	groupC	subject3	M	21.45787181	adult	DG	insert	Yes	1	NA	no
honey2	honey-dipping	groupC	subject3	M	21.45787181	adult	DG	insert	Yes	1	NA	no
honey2	honey-dipping	groupC	subject3	M	21.45787181	adult	DG	insert	Yes	1	NA	no
honey2	honey-dipping	groupC	subject3	M	21.45787181	adult	DG	insert	Yes	1	NA	no
honey2	honey-dipping	groupC	subject3	M	21.45787181	adult	DG	insert	Yes	1	NA	no
honey2	honey-dipping	groupC	subject3	M	21.45787181	adult	DG	insert	Yes	1	NA	no
honey2	honey-dipping	groupC	subject3	M	21.45787181	adult	DG	insert	Yes	3	NA	no
honey2	honey-dipping	groupC	subject3	M	21.45787181	adult	DG	insert	Yes	1	NA	no
honey2	honey-dipping	groupC	subject3	M	21.45787181	adult	DG	insert	Yes	2	NA	no
honey2	honey-dipping	groupC	subject3	M	21.45787181	adult	DG	insert	Yes	1	NA	no
honey2	honey-dipping	groupC	subject3	M	21.45787181	adult	DG	insert	Yes	1	NA	no
honey2	honey-dipping	groupC	subject3	M	21.45787181	adult	DG	insert	Yes	1	NA	no
honey2	honey-dipping	groupC	subject3	M	21.45787181	adult	DG	insert	Yes	1	NA	no
honey2	honey-dipping	groupC	subject3	M	21.45787181	adult	DG	insert	Yes	1	NA	no
honey2	honey-dipping	groupC	subject3	M	21.45787181	adult	DG	insert	Yes	1	NA	no
honey2	honey-dipping	groupC	subject3	M	21.45787181	adult	DG	insert	Yes	2	NA	no
honey2	honey-dipping	groupC	subject3	M	21.45787181	adult	DG	insert	Yes	1	NA	no
honey2	honey-dipping	groupC	subject66	M	13.45785253	non-adult	FHT	insert	No	1	NA	no
honey2	honey-dipping	groupC	subject66	M	13.45785253	non-adult	FHT	insert	No	1	NA	no
ant19	ant-dipping	groupB	subject2	F	21.67491965	adult	DG	insert	No	1	NA	no
ant19	ant-dipping	groupB	subject2	F	21.67491965	adult	DG	insert	No	1	NA	no
ant19	ant-dipping	groupB	subject2	F	21.67491965	adult	DG	insert	No	1	NA	no
ant19	ant-dipping	groupB	subject2	F	21.67491965	adult	DG	insert	No	1	NA	no
ant19	ant-dipping	groupB	subject2	F	21.67491965	adult	DG	insert	No	1	NA	no
ant19	ant-dipping	groupB	subject2	F	21.67491965	adult	DG	insert	No	1	NA	no
ant19	ant-dipping	groupB	subject2	F	21.67491965	adult	DG	insert	No	1	NA	no
ant19	ant-dipping	groupB	subject2	F	21.67491965	adult	DG	insert	No	1	NA	no
ant19	ant-dipping	groupB	subject2	F	21.67491965	adult	DG	insert	No	1	NA	no
ant19	ant-dipping	groupB	subject2	F	21.67491965	adult	DG	insert	No	1	NA	no
ant19	ant-dipping	groupB	subject2	F	21.67491965	adult	DG	insert	No	2	NA	no
ant19	ant-dipping	groupB	subject2	F	21.67491965	adult	DG	insert	No	1	NA	no
honey2	honey-dipping	groupC	subject3	M	21.45787181	adult	DG	insert	Yes	1	NA	no
honey2	honey-dipping	groupC	subject3	M	21.45787181	adult	DG	insert	Yes	1	NA	no
honey2	honey-dipping	groupC	subject3	M	21.45787181	adult	DG	insert	Yes	1	NA	no
honey2	honey-dipping	groupC	subject3	M	21.45787181	adult	DG	insert	Yes	2	NA	no
honey2	honey-dipping	groupC	subject3	M	21.45787181	adult	DG	insert	Yes	1	NA	no
honey2	honey-dipping	groupC	subject3	M	21.45787181	adult	DG	insert	Yes	1	NA	no
honey2	honey-dipping	groupC	subject3	M	21.45787181	adult	DG	insert	Yes	1	NA	no
honey2	honey-dipping	groupC	subject3	M	21.45787181	adult	DG	insert	Yes	2	NA	no
ant19	ant-dipping	groupB	subject2	F	21.67491965	adult	DG	insert	No	1	NA	no
ant19	ant-dipping	groupB	subject2	F	21.67491965	adult	DG	insert	No	1	NA	no
ant19	ant-dipping	groupB	subject2	F	21.67491965	adult	DG	insert	No	1	NA	no
ant19	ant-dipping	groupB	subject2	F	21.67491965	adult	DG	insert	No	1	NA	no
ant19	ant-dipping	groupB	subject2	F	21.67491965	adult	DG	insert	No	2	NA	no
ant19	ant-dipping	groupB	subject2	F	21.67491965	adult	DG	insert	No	1	NA	no
ant19	ant-dipping	groupB	subject2	F	21.67491965	adult	DG	insert	No	1	NA	no
ant19	ant-dipping	groupB	subject2	F	21.67491965	adult	DG	insert	No	1	NA	no
ant19	ant-dipping	groupB	subject2	F	21.67491965	adult	DG	insert	No	1	NA	no
ant19	ant-dipping	groupB	subject2	F	21.67491965	adult	DG	insert	No	1	NA	no
honey2	honey-dipping	groupC	subject3	M	21.45787181	adult	DG	insert	Yes	1	NA	no
ant19	ant-dipping	groupB	subject2	F	21.67491965	adult	DG	insert	No	1	NA	no
honey2	honey-dipping	groupC	subject3	M	21.45787181	adult	DG	insert	Yes	1	NA	no
honey2	honey-dipping	groupC	subject3	M	21.45787181	adult	DG	insert	Yes	1	NA	no
honey2	honey-dipping	groupC	subject3	M	21.45787181	adult	DG	insert	Yes	1	NA	no
honey2	honey-dipping	groupC	subject3	M	21.45787181	adult	DG	insert	Yes	1	NA	no
ant19	ant-dipping	groupB	subject2	F	21.67491965	adult	DG	insert	No	1	NA	no
ant19	ant-dipping	groupB	subject2	F	21.67491965	adult	DG	insert	No	1	NA	no
ant19	ant-dipping	groupB	subject2	F	21.67491965	adult	DG	insert	No	1	NA	no
ant19	ant-dipping	groupB	subject2	F	21.67491965	adult	DG	insert	No	1	NA	no
ant19	ant-dipping	groupB	subject2	F	21.67491965	adult	DG	insert	No	1	NA	no
ant19	ant-dipping	groupB	subject2	F	21.67491965	adult	DG	insert	No	1	NA	no
ant19	ant-dipping	groupB	subject2	F	21.67491965	adult	DG	insert	No	1	NA	no
ant19	ant-dipping	groupB	subject2	F	21.67491965	adult	DG	insert	No	1	NA	no
honey2	honey-dipping	groupC	subject3	M	21.45787181	adult	DG	insert	Yes	1	NA	no
honey2	honey-dipping	groupC	subject3	M	21.45787181	adult	DG	insert	Yes	1	NA	no
honey2	honey-dipping	groupC	subject3	M	21.45787181	adult	DG	insert	Yes	1	NA	no
honey2	honey-dipping	groupC	subject3	M	21.45787181	adult	DG	insert	Yes	1	NA	no
honey2	honey-dipping	groupC	subject3	M	21.45787181	adult	FHT	insert	Yes	1	NA	no
honey2	honey-dipping	groupC	subject3	M	21.45787181	adult	FHT	insert	Yes	1	NA	no
honey2	honey-dipping	groupC	subject3	M	21.45787181	adult	FHT	insert	Yes	1	NA	no
honey2	honey-dipping	groupC	subject3	M	21.45787181	adult	DG	insert	Yes	1	NA	no
ant19	ant-dipping	groupB	subject2	F	21.67491965	adult	DG	insert	No	2	NA	no
ant19	ant-dipping	groupB	subject2	F	21.67491965	adult	DG	insert	No	1	NA	no
ant19	ant-dipping	groupB	subject2	F	21.67491965	adult	DG	insert	No	2	NA	no
ant19	ant-dipping	groupB	subject2	F	21.67491965	adult	DG	insert	No	2	NA	no
ant19	ant-dipping	groupB	subject2	F	21.67491965	adult	DG	insert	No	1	NA	no
ant19	ant-dipping	groupB	subject2	F	21.67491965	adult	DG	insert	No	1	NA	no
ant19	ant-dipping	groupB	subject2	F	21.67491965	adult	DG	insert	No	2	NA	no
ant19	ant-dipping	groupB	subject2	F	21.67491965	adult	DG	insert	No	1	NA	no
ant6	ant-dipping	groupC	subject7	F	29.37300356	adult	DG	insert	No	1	NA	no
ant6	ant-dipping	groupC	subject7	F	29.37300356	adult	DG	insert	No	1	NA	no
ant6	ant-dipping	groupC	subject7	F	29.37300356	adult	DG	insert	No	1	NA	no
ant11	ant-dipping	groupB	subject8	F	14.61190965	non-adult	DG	insert	No	1	NA	no
honey2	honey-dipping	groupC	subject18	M	5.871291648	non-adult	FH	insert	Yes	3	NA	no
ant11	ant-dipping	groupB	subject8	F	14.61190965	non-adult	DG	insert	No	1	NA	no
honey2	honey-dipping	groupC	subject13	M	38.457877	adult	DG	insert	No	1	NA	no
honey2	honey-dipping	groupC	subject13	M	38.457877	adult	DG	insert	No	1	NA	no
honey2	honey-dipping	groupC	subject13	M	38.457877	adult	DG	insert	No	1	NA	no
honey2	honey-dipping	groupC	subject13	M	38.457877	adult	DG	insert	No	2	NA	no
ant11	ant-dipping	groupB	subject8	F	14.61190965	non-adult	DG	insert	No	1	NA	no
ant11	ant-dipping	groupB	subject8	F	14.61190965	non-adult	DG	insert	No	1	NA	no
ant11	ant-dipping	groupB	subject8	F	14.61190965	non-adult	DG	insert	No	3	NA	no
ant11	ant-dipping	groupB	subject8	F	14.61190965	non-adult	FHT	insert	No	1	NA	no
ant12	ant-dipping	groupB	subject8	F	15.55161862	adult	DG	insert	No	1	NA	no
ant21	ant-dipping	groupB	subject8	F	16.23337091	adult	DG	insert	No	1	NA	no
ant21	ant-dipping	groupB	subject8	F	16.23337091	adult	DG	insert	No	2	NA	no
honey2	honey-dipping	groupC	subject55	F	2.954140999	non-adult	FH	insert	No	4	NA	no
honey2	honey-dipping	groupC	subject55	F	2.954140999	non-adult	FH	insert	No	3	NA	no
ant21	ant-dipping	groupB	subject8	F	16.23337091	adult	DG	insert	No	1	NA	no
ant21	ant-dipping	groupB	subject8	F	16.23337091	adult	DG	insert	No	1	NA	no
ant21	ant-dipping	groupB	subject8	F	16.23337091	adult	DG	insert	No	1	NA	no
ant21	ant-dipping	groupB	subject8	F	16.23337091	adult	DG	insert	No	1	NA	no
ant24	ant-dipping	groupB	subject8	F	16.598327	adult	DG	insert	No	1	NA	no
ant24	ant-dipping	groupB	subject8	F	16.598327	adult	DG	insert	No	1	NA	no
ant24	ant-dipping	groupB	subject8	F	16.598327	adult	DG	insert	No	1	NA	no
ant24	ant-dipping	groupB	subject8	F	16.598327	adult	DG	insert	No	1	NA	no
ant24	ant-dipping	groupB	subject8	F	16.598327	adult	DG	insert	No	1	NA	no
ant24	ant-dipping	groupB	subject8	F	16.598327	adult	DG	insert	No	1	NA	no
ant24	ant-dipping	groupB	subject8	F	16.598327	adult	DG	insert	No	1	NA	no
ant24	ant-dipping	groupB	subject8	F	16.598327	adult	DG	insert	No	1	NA	no
ant10	ant-dipping	groupC	subject10	F	17.60648415	adult	DG	insert	Yes	1	NA	no
ant10	ant-dipping	groupC	subject10	F	17.60648415	adult	DG	insert	Yes	1	NA	no
honey3	honey-dipping	groupB	subject26	M	19.46338125	adult	DG	insert	Yes	2	NA	no
honey3	honey-dipping	groupB	subject26	M	19.46338125	adult	DG	insert	Yes	3	NA	no
honey3	honey-dipping	groupB	subject26	M	19.46338125	adult	DG	insert	Yes	3	NA	no
honey3	honey-dipping	groupB	subject26	M	19.46338125	adult	DG	insert	Yes	3	NA	no
honey3	honey-dipping	groupB	subject26	M	19.46338125	adult	DG	insert	Yes	2	NA	no
honey3	honey-dipping	groupB	subject26	M	19.46338125	adult	DG	insert	Yes	1	NA	no
honey3	honey-dipping	groupB	subject26	M	19.46338125	adult	FHT	insert	Yes	1	NA	no
honey3	honey-dipping	groupB	subject26	M	19.46338125	adult	DG	insert	Yes	1	NA	no
honey3	honey-dipping	groupB	subject26	M	19.46338125	adult	FHT	insert	Yes	1	NA	no
honey3	honey-dipping	groupB	subject26	M	19.46338125	adult	DG	insert	Yes	1	NA	no
honey3	honey-dipping	groupB	subject26	M	19.46338125	adult	FHT	insert	Yes	Unclear	NA	no
ant10	ant-dipping	groupC	subject10	F	17.60648415	adult	DG	insert	Yes	2	NA	no
ant10	ant-dipping	groupC	subject10	F	17.60648415	adult	DG	insert	Yes	1	NA	no
ant10	ant-dipping	groupC	subject10	F	17.60648415	adult	DG	insert	Yes	1	NA	no
ant10	ant-dipping	groupC	subject10	F	17.60648415	adult	DG	insert	Yes	1	NA	no
ant10	ant-dipping	groupC	subject10	F	17.60648415	adult	DG	insert	Yes	1	NA	no
ant10	ant-dipping	groupC	subject10	F	17.60648415	adult	DG	insert	Yes	1	NA	no
ant10	ant-dipping	groupC	subject10	F	17.60648415	adult	DG	insert	Yes	1	NA	no
ant10	ant-dipping	groupC	subject10	F	17.60648415	adult	DG	insert	Yes	1	NA	no
ant10	ant-dipping	groupC	subject10	F	17.60648415	adult	DG	insert	Yes	1	NA	no
ant10	ant-dipping	groupC	subject10	F	17.60648415	adult	DG	insert	Yes	1	NA	no
ant10	ant-dipping	groupC	subject10	F	17.60648415	adult	DG	insert	Yes	1	NA	no
honey5	honey-dipping	groupC	subject10	F	18.63928816	adult	DG	insert	Yes	1	NA	no
honey5	honey-dipping	groupC	subject10	F	18.63928816	adult	DG	insert	Yes	Unclear	NA	no
honey5	honey-dipping	groupC	subject10	F	18.63928816	adult	FHT	insert	Yes	5	NA	no
honey5	honey-dipping	groupC	subject10	F	18.63928816	adult	FHT	insert	Yes	3	NA	no
honey5	honey-dipping	groupC	subject10	F	18.63928816	adult	FHT	insert	Yes	2	NA	no
honey5	honey-dipping	groupC	subject10	F	18.63928816	adult	FHT	insert	Yes	Unclear	NA	no
honey5	honey-dipping	groupC	subject10	F	18.63928816	adult	FHT	insert	Yes	2	NA	no
honey5	honey-dipping	groupC	subject10	F	18.63928816	adult	FHT	insert	Yes	1	NA	no
honey5	honey-dipping	groupC	subject10	F	18.63928816	adult	DG	insert	Yes	1	NA	no
honey5	honey-dipping	groupC	subject10	F	18.63928816	adult	FHT	insert	Yes	1	NA	no
honey5	honey-dipping	groupC	subject10	F	18.63928816	adult	DG	insert	Yes	4	NA	no
honey5	honey-dipping	groupC	subject10	F	18.63928816	adult	DG	insert	Yes	2	NA	no
honey5	honey-dipping	groupC	subject10	F	18.63928816	adult	DG	insert	Yes	3	NA	no
honey5	honey-dipping	groupC	subject10	F	18.63928816	adult	DG	insert	Yes	1	NA	no
honey5	honey-dipping	groupC	subject10	F	18.63928816	adult	DG	insert	Yes	Unclear	NA	no
honey5	honey-dipping	groupC	subject10	F	18.63928816	adult	FHT	insert	Yes	2	NA	no
honey5	honey-dipping	groupC	subject10	F	18.63928816	adult	DG	insert	Yes	2	NA	no
honey5	honey-dipping	groupC	subject10	F	18.63928816	adult	FHT	insert	Yes	1	NA	no
honey5	honey-dipping	groupC	subject10	F	18.63928816	adult	FHT	insert	Yes	2	NA	no
honey5	honey-dipping	groupC	subject10	F	18.63928816	adult	DG	insert	Yes	6	NA	no
honey3	honey-dipping	groupB	subject26	M	19.46338125	adult	DG	insert	Yes	1	NA	no
honey3	honey-dipping	groupB	subject26	M	19.46338125	adult	DG	insert	Yes	1	NA	no
honey3	honey-dipping	groupB	subject26	M	19.46338125	adult	DG	insert	Yes	2	NA	no
honey3	honey-dipping	groupB	subject26	M	19.46338125	adult	DG	insert	Yes	1	NA	no
honey3	honey-dipping	groupB	subject26	M	19.46338125	adult	DG	insert	Yes	1	NA	no
honey3	honey-dipping	groupB	subject26	M	19.46338125	adult	DG	insert	Yes	1	NA	no
honey3	honey-dipping	groupB	subject26	M	19.46338125	adult	DG	insert	Yes	1	NA	no
honey3	honey-dipping	groupB	subject26	M	19.46338125	adult	DG	insert	Yes	1	NA	no
honey3	honey-dipping	groupB	subject26	M	19.46338125	adult	DG	insert	Yes	6	NA	no
honey3	honey-dipping	groupB	subject26	M	19.46338125	adult	DG	insert	Yes	4	NA	no
honey3	honey-dipping	groupB	subject26	M	19.46338125	adult	DG	insert	Yes	2	NA	no
honey3	honey-dipping	groupB	subject26	M	19.46338125	adult	DG	insert	Yes	2	NA	no
honey3	honey-dipping	groupB	subject26	M	19.46338125	adult	DG	insert	Yes	1	NA	no
honey3	honey-dipping	groupB	subject26	M	19.46338125	adult	DG	insert	Yes	1	NA	no
honey3	honey-dipping	groupB	subject26	M	19.46338125	adult	DG	insert	Yes	1	NA	no
honey3	honey-dipping	groupB	subject26	M	19.46338125	adult	DG	insert	Yes	1	NA	no
honey3	honey-dipping	groupB	subject26	M	19.46338125	adult	DG	insert	Yes	1	NA	no
honey3	honey-dipping	groupB	subject26	M	19.46338125	adult	DG	insert	Yes	2	NA	no
honey3	honey-dipping	groupB	subject26	M	19.46338125	adult	DG	insert	Yes	2	NA	no
honey3	honey-dipping	groupB	subject26	M	19.46338125	adult	DG	insert	Yes	1	NA	no
honey5	honey-dipping	groupC	subject10	F	18.63928816	adult	DG	insert	Yes	1	NA	no
honey5	honey-dipping	groupC	subject10	F	18.63928816	adult	DG	insert	Yes	1	NA	no
honey5	honey-dipping	groupC	subject10	F	18.63928816	adult	FHT	insert	Yes	1	NA	no
honey5	honey-dipping	groupC	subject10	F	18.63928816	adult	DG	insert	Yes	3	NA	no
honey5	honey-dipping	groupC	subject10	F	18.63928816	adult	DG	insert	Yes	2	NA	no
honey5	honey-dipping	groupC	subject10	F	18.63928816	adult	DG	insert	Yes	3	NA	no
honey5	honey-dipping	groupC	subject10	F	18.63928816	adult	DG	insert	Yes	2	NA	no
honey5	honey-dipping	groupC	subject10	F	18.63928816	adult	DG	insert	Yes	1	NA	no
honey5	honey-dipping	groupC	subject10	F	18.63928816	adult	FHT	insert	Yes	8	NA	no
honey5	honey-dipping	groupC	subject10	F	18.63928816	adult	FHT	insert	Yes	1	NA	no
honey5	honey-dipping	groupC	subject10	F	18.63928816	adult	DG	insert	Yes	3	NA	no
honey5	honey-dipping	groupC	subject10	F	18.63928816	adult	DG	insert	Yes	2	NA	no
honey5	honey-dipping	groupC	subject10	F	18.63928816	adult	DG	insert	Yes	3	NA	no
honey5	honey-dipping	groupC	subject10	F	18.63928816	adult	FHT	insert	Yes	1	NA	no
honey5	honey-dipping	groupC	subject10	F	18.63928816	adult	DG	insert	Yes	3	NA	no
honey3	honey-dipping	groupB	subject26	M	19.46338125	adult	DG	insert	Yes	3	NA	no
honey3	honey-dipping	groupB	subject26	M	19.46338125	adult	DG	insert	Yes	1	NA	no
honey3	honey-dipping	groupB	subject26	M	19.46338125	adult	DG	insert	Yes	1	NA	no
honey3	honey-dipping	groupB	subject26	M	19.46338125	adult	DG	insert	Yes	2	NA	no
honey3	honey-dipping	groupB	subject26	M	19.46338125	adult	DG	insert	Yes	1	NA	no
honey3	honey-dipping	groupB	subject26	M	19.46338125	adult	DG	insert	Yes	1	NA	no
honey3	honey-dipping	groupB	subject26	M	19.46338125	adult	DG	insert	Yes	3	NA	no
honey3	honey-dipping	groupB	subject26	M	19.46338125	adult	DG	insert	Yes	2	NA	no
honey3	honey-dipping	groupB	subject26	M	19.46338125	adult	DG	insert	Yes	1	NA	no
honey5	honey-dipping	groupC	subject10	F	18.63928816	adult	DG	insert	Yes	2	NA	no
honey5	honey-dipping	groupC	subject10	F	18.63928816	adult	DG	insert	Yes	3	NA	no
honey5	honey-dipping	groupC	subject10	F	18.63928816	adult	DG	insert	Yes	1	NA	no
honey5	honey-dipping	groupC	subject10	F	18.63928816	adult	DG	insert	Yes	2	NA	no
honey5	honey-dipping	groupC	subject10	F	18.63928816	adult	DG	insert	Yes	1	NA	no
honey4	honey-dipping	groupB	subject17	F	45.51264806	adult	DG	insert	Yes	1	NA	no
ant19	ant-dipping	groupB	subject17	F	49.674898	adult	DG	insert	Yes	1	NA	no
ant19	ant-dipping	groupB	subject17	F	49.674898	adult	DG	insert	Yes	1	NA	no
ant19	ant-dipping	groupB	subject17	F	49.674898	adult	DG	insert	Yes	1	NA	no
ant19	ant-dipping	groupB	subject17	F	49.674898	adult	DG	insert	Yes	1	NA	no
ant19	ant-dipping	groupB	subject17	F	49.674898	adult	DG	insert	Yes	1	NA	no
ant19	ant-dipping	groupB	subject17	F	49.674898	adult	DG	insert	Yes	1	NA	no
ant19	ant-dipping	groupB	subject17	F	49.674898	adult	DG	insert	Yes	1	NA	no
ant19	ant-dipping	groupB	subject17	F	49.674898	adult	DG	insert	Yes	1	NA	no
ant19	ant-dipping	groupB	subject17	F	49.674898	adult	DG	insert	Yes	1	NA	no
ant19	ant-dipping	groupB	subject17	F	49.674898	adult	DG	insert	Yes	1	NA	no
ant19	ant-dipping	groupB	subject17	F	49.674898	adult	DG	insert	Yes	1	NA	no
ant19	ant-dipping	groupB	subject17	F	49.674898	adult	DG	insert	Yes	1	NA	no
ant19	ant-dipping	groupB	subject17	F	49.674898	adult	DG	insert	Yes	1	NA	no
ant19	ant-dipping	groupB	subject17	F	49.674898	adult	DG	insert	Yes	1	NA	no
ant19	ant-dipping	groupB	subject17	F	49.674898	adult	DG	insert	Yes	1	NA	no
ant19	ant-dipping	groupB	subject17	F	49.674898	adult	DG	insert	Yes	2	NA	no
ant19	ant-dipping	groupB	subject17	F	49.674898	adult	DG	insert	Yes	1	NA	no
ant19	ant-dipping	groupB	subject17	F	49.674898	adult	DG	insert	Yes	1	NA	no
ant19	ant-dipping	groupB	subject17	F	49.674898	adult	DG	insert	Yes	1	NA	no
ant19	ant-dipping	groupB	subject17	F	49.674898	adult	DG	insert	Yes	1	NA	no
honey3	honey-dipping	groupB	subject21	F	45.48800667	adult	DG	insert	Yes	1	NA	no
honey3	honey-dipping	groupB	subject21	F	45.48800667	adult	DG	insert	Yes	3	NA	no
honey3	honey-dipping	groupB	subject21	F	45.48800667	adult	DG	insert	Yes	4	NA	no
honey3	honey-dipping	groupB	subject21	F	45.48800667	adult	DG	insert	Yes	2	NA	no
honey3	honey-dipping	groupB	subject21	F	45.48800667	adult	DG	insert	Yes	1	NA	no
honey3	honey-dipping	groupB	subject21	F	45.48800667	adult	DG	insert	Yes	1	NA	no
honey3	honey-dipping	groupB	subject21	F	45.48800667	adult	DG	insert	Yes	5	NA	no
honey3	honey-dipping	groupB	subject21	F	45.48800667	adult	DG	insert	Yes	4	NA	no
honey3	honey-dipping	groupB	subject21	F	45.48800667	adult	DG	insert	Yes	1	NA	no
honey3	honey-dipping	groupB	subject21	F	45.48800667	adult	DG	insert	Yes	1	NA	no
honey3	honey-dipping	groupB	subject21	F	45.48800667	adult	DG	insert	Yes	1	NA	no
honey3	honey-dipping	groupB	subject21	F	45.48800667	adult	DG	insert	Yes	Unclear	NA	no
honey3	honey-dipping	groupB	subject21	F	45.48800667	adult	DG	insert	Yes	4	NA	no
honey3	honey-dipping	groupB	subject19	M	16.98691816	adult	DG	insert	Yes	1	NA	no
honey3	honey-dipping	groupB	subject19	M	16.98691816	adult	DG	insert	Yes	1	NA	no
honey3	honey-dipping	groupB	subject19	M	16.98691816	adult	DG	insert	Yes	1	NA	no
honey3	honey-dipping	groupB	subject19	M	16.98691816	adult	DG	insert	Yes	2	NA	no
honey3	honey-dipping	groupB	subject19	M	16.98691816	adult	DG	insert	Yes	3	NA	no
honey3	honey-dipping	groupB	subject19	M	16.98691816	adult	DG	insert	Yes	Unclear	NA	no
honey3	honey-dipping	groupB	subject19	M	16.98691816	adult	DG	insert	Yes	2	NA	no
honey3	honey-dipping	groupB	subject19	M	16.98691816	adult	DG	insert	Yes	2	NA	no
honey3	honey-dipping	groupB	subject19	M	16.98691816	adult	DG	insert	Yes	2	NA	no
honey3	honey-dipping	groupB	subject19	M	16.98691816	adult	DG	insert	Yes	2	NA	no
honey3	honey-dipping	groupB	subject19	M	16.98691816	adult	DG	insert	Yes	1	NA	no
honey3	honey-dipping	groupB	subject19	M	16.98691816	adult	DG	insert	Yes	2	NA	no
honey3	honey-dipping	groupB	subject19	M	16.98691816	adult	DG	insert	Yes	2	NA	no
honey3	honey-dipping	groupB	subject19	M	16.98691816	adult	DG	insert	Yes	1	NA	no
honey3	honey-dipping	groupB	subject19	M	16.98691816	adult	DG	insert	Yes	1	NA	no
honey3	honey-dipping	groupB	subject19	M	16.98691816	adult	DG	insert	Yes	1	NA	no
honey3	honey-dipping	groupB	subject19	M	16.98691816	adult	DG	insert	Yes	3	NA	no
honey3	honey-dipping	groupB	subject19	M	16.98691816	adult	DG	insert	Yes	2	NA	no
honey3	honey-dipping	groupB	subject19	M	16.98691816	adult	DG	insert	Yes	1	NA	no
honey3	honey-dipping	groupB	subject21	F	45.48800667	adult	DG	insert	Yes	5	NA	no
honey3	honey-dipping	groupB	subject21	F	45.48800667	adult	DG	insert	Yes	1	NA	no
honey3	honey-dipping	groupB	subject21	F	45.48800667	adult	DG	insert	Yes	1	NA	no
honey3	honey-dipping	groupB	subject21	F	45.48800667	adult	DG	insert	Yes	Unclear	NA	no
honey3	honey-dipping	groupB	subject21	F	45.48800667	adult	DG	insert	Yes	Unclear	NA	no
honey3	honey-dipping	groupB	subject21	F	45.48800667	adult	DG	insert	Yes	2	NA	no
honey3	honey-dipping	groupB	subject21	F	45.48800667	adult	DG	insert	Yes	2	NA	no
honey3	honey-dipping	groupB	subject21	F	45.48800667	adult	DG	insert	Yes	2	NA	no
honey3	honey-dipping	groupB	subject21	F	45.48800667	adult	DG	insert	Yes	1	NA	no
honey3	honey-dipping	groupB	subject21	F	45.48800667	adult	DG	insert	Yes	2	NA	no
honey3	honey-dipping	groupB	subject21	F	45.48800667	adult	DG	insert	Yes	1	NA	no
honey3	honey-dipping	groupB	subject21	F	45.48800667	adult	DG	insert	Yes	1	NA	no
honey3	honey-dipping	groupB	subject21	F	45.48800667	adult	DG	insert	Yes	1	NA	no
honey3	honey-dipping	groupB	subject21	F	45.48800667	adult	DG	insert	Yes	4	NA	no
honey3	honey-dipping	groupB	subject21	F	45.48800667	adult	DG	insert	Yes	1	NA	no
honey3	honey-dipping	groupB	subject26	M	19.46338125	adult	DG	insert	Yes	Unclear	NA	no
honey3	honey-dipping	groupB	subject26	M	19.46338125	adult	DG	insert	Yes	2	NA	no
honey3	honey-dipping	groupB	subject26	M	19.46338125	adult	DG	insert	Yes	2	NA	no
honey3	honey-dipping	groupB	subject26	M	19.46338125	adult	DG	insert	Yes	1	NA	no
honey3	honey-dipping	groupB	subject26	M	19.46338125	adult	DG	insert	Yes	3	NA	no
honey3	honey-dipping	groupB	subject26	M	19.46338125	adult	DG	insert	Yes	2	NA	no
honey3	honey-dipping	groupB	subject26	M	19.46338125	adult	DG	insert	Yes	3	NA	no
honey3	honey-dipping	groupB	subject26	M	19.46338125	adult	DG	insert	Yes	1	NA	no
honey3	honey-dipping	groupB	subject26	M	19.46338125	adult	DG	insert	Yes	1	NA	no
honey3	honey-dipping	groupB	subject26	M	19.46338125	adult	DG	insert	Yes	2	NA	no
honey3	honey-dipping	groupB	subject21	F	45.48800667	adult	DG	insert	Yes	2	NA	no
honey3	honey-dipping	groupB	subject21	F	45.48800667	adult	DG	insert	Yes	Unclear	NA	no
honey3	honey-dipping	groupB	subject21	F	45.48800667	adult	DG	insert	Yes	1	NA	no
honey3	honey-dipping	groupB	subject21	F	45.48800667	adult	DG	insert	Yes	1	NA	no
honey3	honey-dipping	groupB	subject21	F	45.48800667	adult	DG	insert	Yes	1	NA	no
honey3	honey-dipping	groupB	subject21	F	45.48800667	adult	DG	insert	Yes	Unclear	NA	no
honey3	honey-dipping	groupB	subject21	F	45.48800667	adult	DG	insert	Yes	1	NA	no
honey3	honey-dipping	groupB	subject21	F	45.48800667	adult	DG	insert	Yes	4	NA	no
honey3	honey-dipping	groupB	subject21	F	45.48800667	adult	DG	insert	Yes	Unclear	NA	no
honey3	honey-dipping	groupB	subject21	F	45.48800667	adult	DG	insert	Yes	2	NA	no
honey3	honey-dipping	groupB	subject21	F	45.48800667	adult	DG	insert	Yes	1	NA	no
honey3	honey-dipping	groupB	subject21	F	45.48800667	adult	DG	insert	Yes	Unclear	NA	no
honey3	honey-dipping	groupB	subject21	F	45.48800667	adult	DG	insert	Yes	1	NA	no
honey3	honey-dipping	groupB	subject21	F	45.48800667	adult	DG	insert	Yes	1	NA	no
honey3	honey-dipping	groupB	subject21	F	45.48800667	adult	DG	insert	Yes	1	NA	no
honey3	honey-dipping	groupB	subject21	F	45.48800667	adult	DG	insert	Yes	3	NA	no
honey3	honey-dipping	groupB	subject21	F	45.48800667	adult	DG	insert	Yes	3	NA	no
honey3	honey-dipping	groupB	subject21	F	45.48800667	adult	DG	insert	Yes	6	NA	no
honey3	honey-dipping	groupB	subject21	F	45.48800667	adult	DG	insert	Yes	4	NA	no
honey3	honey-dipping	groupB	subject21	F	45.48800667	adult	DG	insert	Yes	2	NA	no
honey3	honey-dipping	groupB	subject21	F	45.48800667	adult	DG	insert	Yes	1	NA	no
honey3	honey-dipping	groupB	subject21	F	45.48800667	adult	DG	insert	Yes	1	NA	no
honey3	honey-dipping	groupB	subject21	F	45.48800667	adult	DG	insert	Yes	1	NA	no
honey3	honey-dipping	groupB	subject21	F	45.48800667	adult	DG	insert	Yes	1	NA	no
honey3	honey-dipping	groupB	subject21	F	45.48800667	adult	DG	insert	Yes	1	NA	no
honey3	honey-dipping	groupB	subject21	F	45.48800667	adult	DG	insert	Yes	1	NA	no
honey3	honey-dipping	groupB	subject21	F	45.48800667	adult	DG	insert	Yes	1	NA	no
honey3	honey-dipping	groupB	subject21	F	45.48800667	adult	DG	insert	Yes	2	NA	no
honey3	honey-dipping	groupB	subject21	F	45.48800667	adult	DG	insert	Yes	1	NA	no
honey3	honey-dipping	groupB	subject14	F	13.48797184	non-adult	DG	insert	No	1	NA	no
honey3	honey-dipping	groupB	subject14	F	13.48797184	non-adult	DG	insert	No	1	NA	no
honey3	honey-dipping	groupB	subject14	F	13.48797184	non-adult	DG	insert	No	1	NA	no
honey3	honey-dipping	groupB	subject14	F	13.48797184	non-adult	DG	insert	No	1	NA	no
honey3	honey-dipping	groupB	subject14	F	13.48797184	non-adult	DG	insert	No	1	NA	no
honey3	honey-dipping	groupB	subject14	F	13.48797184	non-adult	DG	insert	No	3	NA	no
honey3	honey-dipping	groupB	subject14	F	13.48797184	non-adult	DG	insert	No	2	NA	no
honey3	honey-dipping	groupB	subject21	F	45.48800667	adult	DG	insert	Yes	1	NA	no
honey3	honey-dipping	groupB	subject21	F	45.48800667	adult	DG	insert	Yes	1	NA	no
honey3	honey-dipping	groupB	subject21	F	45.48800667	adult	DG	insert	Yes	1	NA	no
honey3	honey-dipping	groupB	subject21	F	45.48800667	adult	DG	insert	Yes	1	NA	no
honey3	honey-dipping	groupB	subject21	F	45.48800667	adult	DG	insert	Yes	2	NA	no
honey3	honey-dipping	groupB	subject21	F	45.48800667	adult	DG	insert	Yes	2	NA	no
honey3	honey-dipping	groupB	subject21	F	45.48800667	adult	DG	insert	Yes	1	NA	no
honey3	honey-dipping	groupB	subject21	F	45.48800667	adult	DG	insert	Yes	1	NA	no
honey3	honey-dipping	groupB	subject21	F	45.48800667	adult	DG	insert	Yes	3	NA	no
honey3	honey-dipping	groupB	subject21	F	45.48800667	adult	DG	insert	Yes	3	NA	no
honey3	honey-dipping	groupB	subject21	F	45.48800667	adult	DG	insert	Yes	1	NA	no
honey3	honey-dipping	groupB	subject21	F	45.48800667	adult	FH	insert	Yes	2	NA	no
honey3	honey-dipping	groupB	subject21	F	45.48800667	adult	DG	insert	Yes	1	NA	no
honey3	honey-dipping	groupB	subject21	F	45.48800667	adult	DG	insert	Yes	1	NA	no
honey3	honey-dipping	groupB	subject21	F	45.48800667	adult	DG	insert	Yes	1	NA	no
honey3	honey-dipping	groupB	subject21	F	45.48800667	adult	DG	insert	Yes	1	NA	no
honey3	honey-dipping	groupB	subject21	F	45.48800667	adult	DG	insert	Yes	1	NA	no
honey3	honey-dipping	groupB	subject21	F	45.48800667	adult	DG	insert	Yes	2	NA	no
honey3	honey-dipping	groupB	subject21	F	45.48800667	adult	DG	insert	Yes	1	NA	no
honey3	honey-dipping	groupB	subject21	F	45.48800667	adult	DG	insert	Yes	2	NA	no
ant4	ant-dipping	groupB	subject24	F	23.46885695	adult	DG	insert	No	1	NA	no
ant4	ant-dipping	groupB	subject24	F	23.46885695	adult	DG	insert	No	1	NA	no
ant4	ant-dipping	groupB	subject24	F	23.46885695	adult	DG	insert	No	1	NA	no
ant8	ant-dipping	groupB	subject24	F	24.88289806	adult	DG	insert	No	Unclear	NA	no
honey3	honey-dipping	groupB	subject26	M	19.46338125	adult	DG	insert	Yes	1	NA	no
honey3	honey-dipping	groupB	subject26	M	19.46338125	adult	DG	insert	Yes	1	NA	no
honey3	honey-dipping	groupB	subject26	M	19.46338125	adult	DG	insert	Yes	2	NA	no
honey3	honey-dipping	groupB	subject26	M	19.46338125	adult	DG	insert	Yes	1	NA	no
honey3	honey-dipping	groupB	subject26	M	19.46338125	adult	DG	insert	Yes	3	NA	no
ant8	ant-dipping	groupB	subject24	F	24.88289806	adult	DG	insert	No	1	NA	no
ant8	ant-dipping	groupB	subject24	F	24.88289806	adult	DG	insert	No	1	NA	no
ant8	ant-dipping	groupB	subject24	F	24.88289806	adult	DG	insert	No	1	NA	no
ant8	ant-dipping	groupB	subject24	F	24.88289806	adult	DG	insert	No	1	NA	no
ant8	ant-dipping	groupB	subject24	F	24.88289806	adult	DG	insert	No	1	NA	no
ant8	ant-dipping	groupB	subject24	F	24.88289806	adult	DG	insert	No	1	NA	no
ant8	ant-dipping	groupB	subject24	F	24.88289806	adult	DG	insert	No	1	NA	no
honey3	honey-dipping	groupB	subject24	F	25.48799495	adult	FHT	insert	No	2	NA	no
honey3	honey-dipping	groupB	subject24	F	25.48799495	adult	DG	insert	No	2	NA	no
honey3	honey-dipping	groupB	subject24	F	25.48799495	adult	DG	insert	No	3	NA	no
honey3	honey-dipping	groupB	subject24	F	25.48799495	adult	DG	insert	No	2	NA	no
honey3	honey-dipping	groupB	subject24	F	25.48799495	adult	DG	insert	No	3	NA	no
ant11	ant-dipping	groupB	subject24	F	27.61187689	adult	DG	insert	No	1	NA	no
honey3	honey-dipping	groupB	subject26	M	19.46338125	adult	DG	insert	Yes	1	NA	no
honey3	honey-dipping	groupB	subject26	M	19.46338125	adult	DG	insert	Yes	1	NA	no
honey3	honey-dipping	groupB	subject26	M	19.46338125	adult	DG	insert	Yes	1	NA	no
honey3	honey-dipping	groupB	subject26	M	19.46338125	adult	DG	insert	Yes	3	NA	no
honey3	honey-dipping	groupB	subject26	M	19.46338125	adult	DG	insert	Yes	2	NA	no
honey3	honey-dipping	groupB	subject26	M	19.46338125	adult	DG	insert	Yes	1	NA	no
honey3	honey-dipping	groupB	subject26	M	19.46338125	adult	DG	insert	Yes	1	NA	no
honey3	honey-dipping	groupB	subject26	M	19.46338125	adult	DG	insert	Yes	1	NA	no
honey3	honey-dipping	groupB	subject26	M	19.46338125	adult	DG	insert	Yes	Unclear	NA	no
honey3	honey-dipping	groupB	subject26	M	19.46338125	adult	DG	insert	Yes	1	NA	no
honey3	honey-dipping	groupB	subject26	M	19.46338125	adult	DG	insert	Yes	1	NA	no
honey3	honey-dipping	groupB	subject26	M	19.46338125	adult	DG	insert	Yes	1	NA	no
honey3	honey-dipping	groupB	subject26	M	19.46338125	adult	DG	insert	Yes	1	NA	no
honey3	honey-dipping	groupB	subject26	M	19.46338125	adult	DG	insert	Yes	1	NA	no
honey3	honey-dipping	groupB	subject26	M	19.46338125	adult	DG	insert	Yes	1	NA	no
honey3	honey-dipping	groupB	subject26	M	19.46338125	adult	DG	insert	Yes	1	NA	no
ant11	ant-dipping	groupB	subject24	F	27.61187689	adult	DG	insert	No	1	NA	no
ant11	ant-dipping	groupB	subject24	F	27.61187689	adult	DG	insert	No	1	NA	no
ant11	ant-dipping	groupB	subject24	F	27.61187689	adult	FHT	insert	No	1	NA	no
ant11	ant-dipping	groupB	subject24	F	27.61187689	adult	DG	insert	No	1	NA	no
ant11	ant-dipping	groupB	subject24	F	27.61187689	adult	DG	insert	No	1	NA	no
ant11	ant-dipping	groupB	subject24	F	27.61187689	adult	DG	insert	No	1	NA	no
ant11	ant-dipping	groupB	subject24	F	27.61187689	adult	FHT	insert	No	1	NA	no
honey3	honey-dipping	groupB	subject61	F	3.485284052	non-adult	FHT	insert	Yes	2	NA	no
honey3	honey-dipping	groupB	subject61	F	3.485284052	non-adult	FHT	insert	Yes	2	NA	no
honey3	honey-dipping	groupB	subject61	F	3.485284052	non-adult	FHT	insert	Yes	1	NA	no
honey3	honey-dipping	groupB	subject62	F	8.487982963	non-adult	DG	insert	Yes	3	NA	no
honey3	honey-dipping	groupB	subject62	F	8.487982963	non-adult	DG	insert	Yes	2	NA	no
honey3	honey-dipping	groupB	subject62	F	8.487982963	non-adult	DG	insert	Yes	1	NA	no
ant11	ant-dipping	groupB	subject24	F	27.61187689	adult	DG	insert	No	1	NA	no
ant11	ant-dipping	groupB	subject24	F	27.61187689	adult	DG	insert	No	1	NA	no
ant11	ant-dipping	groupB	subject24	F	27.61187689	adult	DG	insert	No	1	NA	no
ant12	ant-dipping	groupB	subject24	F	28.55161084	adult	DG	insert	No	1	NA	no
ant12	ant-dipping	groupB	subject24	F	28.55161084	adult	DG	insert	No	1	NA	no
ant12	ant-dipping	groupB	subject24	F	28.55161084	adult	DG	insert	No	1	NA	no
ant12	ant-dipping	groupB	subject24	F	28.55161084	adult	DG	insert	No	1	NA	no
ant12	ant-dipping	groupB	subject24	F	28.55161084	adult	DG	insert	No	1	NA	no
ant24	ant-dipping	groupB	subject24	F	29.59825135	adult	DG	insert	No	1	NA	no
ant24	ant-dipping	groupB	subject24	F	29.59825135	adult	DG	insert	No	2	NA	no
ant24	ant-dipping	groupB	subject24	F	29.59825135	adult	DG	insert	No	2	NA	no
ant24	ant-dipping	groupB	subject24	F	29.59825135	adult	DG	insert	No	1	NA	no
ant24	ant-dipping	groupB	subject24	F	29.59825135	adult	DG	insert	No	1	NA	no
ant24	ant-dipping	groupB	subject24	F	29.59825135	adult	DG	insert	No	1	NA	no
ant24	ant-dipping	groupB	subject24	F	29.59825135	adult	DG	insert	No	1	NA	no
ant24	ant-dipping	groupB	subject24	F	29.59825135	adult	DG	insert	No	1	NA	no
insect2	insect_extraction	groupC	subject25	F	22.43054398	adult	DG	insert	No	1	NA	no
insect2	insect_extraction	groupC	subject25	F	22.43054398	adult	DG	insert	No	2	NA	no
insect2	insect_extraction	groupC	subject25	F	22.43054398	adult	DG	insert	No	1	NA	no
honey3	honey-dipping	groupB	subject29	F	16.48800129	adult	FHT	insert	No	1	NA	no
honey3	honey-dipping	groupB	subject29	F	16.48800129	adult	DG	insert	No	3	NA	no
honey3	honey-dipping	groupB	subject62	F	8.487982963	non-adult	DG	insert	Yes	5	NA	no
honey3	honey-dipping	groupB	subject62	F	8.487982963	non-adult	DG	insert	Yes	Unclear	NA	no
honey3	honey-dipping	groupB	subject62	F	8.487982963	non-adult	DG	insert	Yes	2	NA	no
honey3	honey-dipping	groupB	subject29	F	16.48800129	adult	DG	insert	No	3	NA	no
honey3	honey-dipping	groupB	subject29	F	16.48800129	adult	DG	insert	No	3	NA	no
honey3	honey-dipping	groupB	subject29	F	16.48800129	adult	DG	insert	No	1	NA	no
honey3	honey-dipping	groupB	subject29	F	16.48800129	adult	DG	insert	No	Unclear	NA	no
honey3	honey-dipping	groupB	subject29	F	16.48800129	adult	DG	insert	No	2	NA	no
honey3	honey-dipping	groupB	subject29	F	16.48800129	adult	DG	insert	No	2	NA	no
honey3	honey-dipping	groupB	subject29	F	16.48800129	adult	DG	insert	No	1	NA	no
honey3	honey-dipping	groupB	subject29	F	16.48800129	adult	DG	insert	No	1	NA	no
honey3	honey-dipping	groupB	subject29	F	16.48800129	adult	DG	insert	No	1	NA	no
honey3	honey-dipping	groupB	subject29	F	16.48800129	adult	DG	insert	No	2	NA	no
honey3	honey-dipping	groupB	subject26	M	19.46338125	adult	DG	insert	Yes	2	NA	no
honey3	honey-dipping	groupB	subject26	M	19.46338125	adult	DG	insert	Yes	2	NA	no
honey3	honey-dipping	groupB	subject26	M	19.46338125	adult	DG	insert	Yes	1	NA	no
honey3	honey-dipping	groupB	subject26	M	19.46338125	adult	DG	insert	Yes	1	NA	no
honey3	honey-dipping	groupB	subject26	M	19.46338125	adult	DG	insert	Yes	1	NA	no
honey3	honey-dipping	groupB	subject26	M	19.46338125	adult	DG	insert	Yes	Unclear	NA	no
honey3	honey-dipping	groupB	subject26	M	19.46338125	adult	DG	insert	Yes	1	NA	no
honey3	honey-dipping	groupB	subject26	M	19.46338125	adult	DG	insert	Yes	1	NA	no
honey3	honey-dipping	groupB	subject26	M	19.46338125	adult	DG	insert	Yes	1	NA	no
honey3	honey-dipping	groupB	subject26	M	19.46338125	adult	DG	insert	Yes	Unclear	NA	no
honey3	honey-dipping	groupB	subject26	M	19.46338125	adult	DG	insert	Yes	Unclear	NA	no
honey3	honey-dipping	groupB	subject26	M	19.46338125	adult	DG	insert	Yes	5	NA	no
honey3	honey-dipping	groupB	subject26	M	19.46338125	adult	DG	insert	Yes	1	NA	no
honey3	honey-dipping	groupB	subject26	M	19.46338125	adult	DG	insert	Yes	2	NA	no
honey3	honey-dipping	groupB	subject26	M	19.46338125	adult	DG	insert	Yes	1	NA	no
honey3	honey-dipping	groupB	subject26	M	19.46338125	adult	FHT	insert	Yes	1	NA	no
honey3	honey-dipping	groupB	subject26	M	19.46338125	adult	DG	insert	Yes	1	NA	no
honey3	honey-dipping	groupB	subject26	M	19.46338125	adult	DG	insert	Yes	1	NA	no
honey3	honey-dipping	groupB	subject26	M	19.46338125	adult	DG	insert	Yes	1	NA	no
honey3	honey-dipping	groupB	subject26	M	19.46338125	adult	DG	insert	Yes	1	NA	no
honey3	honey-dipping	groupB	subject26	M	19.46338125	adult	DG	insert	Yes	1	NA	no
honey3	honey-dipping	groupB	subject26	M	19.46338125	adult	DG	insert	Yes	1	NA	no
honey3	honey-dipping	groupB	subject26	M	19.46338125	adult	DG	insert	Yes	1	NA	no
honey3	honey-dipping	groupB	subject26	M	19.46338125	adult	DG	insert	Yes	1	NA	no
honey3	honey-dipping	groupB	subject26	M	19.46338125	adult	DG	insert	Yes	1	NA	no
honey3	honey-dipping	groupB	subject26	M	19.46338125	adult	DG	insert	Yes	1	NA	no
honey3	honey-dipping	groupB	subject62	F	8.487982963	non-adult	DG	insert	Yes	1	NA	no
honey3	honey-dipping	groupB	subject62	F	8.487982963	non-adult	DG	insert	Yes	1	NA	no
honey3	honey-dipping	groupB	subject62	F	8.487982963	non-adult	DG	insert	Yes	3	NA	no
honey3	honey-dipping	groupB	subject62	F	8.487982963	non-adult	DG	insert	Yes	1	NA	no
honey3	honey-dipping	groupB	subject62	F	8.487982963	non-adult	DG	insert	Yes	1	NA	no
honey3	honey-dipping	groupB	subject29	F	16.48800129	adult	DG	insert	No	5	NA	no
honey1	honey-dipping	groupB	subject31	F	15.52361396	adult	DG	insert	Yes	3	NA	no
honey1	honey-dipping	groupB	subject31	F	15.52361396	adult	DG	insert	Yes	3	NA	no
insect3	insect_extraction	groupB	subject31	F	16.65561302	adult	DG	insert	Yes	1	NA	no
insect3	insect_extraction	groupB	subject31	F	16.65835108	adult	DG	insert	Yes	3	NA	no
insect3	insect_extraction	groupB	subject31	F	16.66108914	adult	DG	insert	Yes	8	NA	no
insect3	insect_extraction	groupB	subject31	F	16.6638272	adult	DG	insert	Yes	5	NA	no
insect3	insect_extraction	groupB	subject31	F	16.66656526	adult	DG	insert	Yes	3	NA	no
insect3	insect_extraction	groupB	subject31	F	16.66930332	adult	DG	insert	Yes	1	NA	no
insect3	insect_extraction	groupB	subject31	F	16.67204138	adult	DG	insert	Yes	1	NA	no
insect3	insect_extraction	groupB	subject31	F	16.67477943	adult	DG	insert	Yes	3	NA	no
insect3	insect_extraction	groupB	subject31	F	16.67751749	adult	DG	insert	Yes	1	NA	no
insect3	insect_extraction	groupB	subject31	F	16.68025555	adult	DG	insert	Yes	1	NA	no
insect3	insect_extraction	groupB	subject31	F	16.68299361	adult	DG	insert	Yes	8	NA	no
honey3	honey-dipping	groupB	subject26	M	19.46338125	adult	DG	insert	Yes	Unclear	NA	no
honey3	honey-dipping	groupB	subject26	M	19.46338125	adult	DG	insert	Yes	1	NA	no
honey3	honey-dipping	groupB	subject26	M	19.46338125	adult	DG	insert	Yes	2	NA	no
honey3	honey-dipping	groupB	subject26	M	19.46338125	adult	DG	insert	Yes	2	NA	no
honey3	honey-dipping	groupB	subject26	M	19.46338125	adult	DG	insert	Yes	1	NA	no
honey3	honey-dipping	groupB	subject26	M	19.46338125	adult	DG	insert	Yes	2	NA	no
insect3	insect_extraction	groupB	subject31	F	16.69394585	adult	DG	insert	Yes	8	NA	no
insect3	insect_extraction	groupB	subject31	F	16.69668391	adult	DG	insert	Yes	2	NA	no
insect3	insect_extraction	groupB	subject31	F	16.69942197	adult	DG	insert	Yes	4	NA	no
insect3	insect_extraction	groupB	subject31	F	16.70216002	adult	DG	insert	Yes	2	NA	no
insect3	insect_extraction	groupB	subject31	F	16.70489808	adult	DG	insert	Yes	2	NA	no
insect3	insect_extraction	groupB	subject31	F	16.70763614	adult	FHT	insert	Yes	3	NA	no
honey3	honey-dipping	groupB	subject62	F	8.487982963	non-adult	DG	insert	Yes	1	NA	no
insect3	insect_extraction	groupB	subject31	F	16.7103742	adult	DG	insert	Yes	1	NA	no
insect3	insect_extraction	groupB	subject31	F	16.71311226	adult	DG	insert	Yes	2	NA	no
honey4	honey-dipping	groupB	subject16	M	2.965092402	non-adult	FHT	insert	No	4	NA	no
honey4	honey-dipping	groupB	subject16	M	2.965092402	non-adult	FHT	insert	No	7	NA	no
honey4	honey-dipping	groupB	subject16	M	2.965092402	non-adult	FHT	insert	No	7	NA	no
honey4	honey-dipping	groupB	subject16	M	2.965092402	non-adult	FHT	insert	No	3	NA	no
honey4	honey-dipping	groupB	subject16	M	2.965092402	non-adult	FHT	insert	No	2	NA	no
honey4	honey-dipping	groupB	subject16	M	2.965092402	non-adult	FH	insert	No	5	NA	no
ant7	ant-dipping	groupB	subject15	M	16.83301127	adult	DG	insert	No	1	NA	no
ant7	ant-dipping	groupB	subject15	M	16.83301127	adult	DG	insert	No	1	NA	no
ant7	ant-dipping	groupB	subject15	M	16.83301127	adult	DG	insert	No	1	NA	no
ant7	ant-dipping	groupB	subject15	M	16.83301127	adult	DG	insert	No	1	NA	no
ant7	ant-dipping	groupB	subject26	M	20.40594447	adult	DG	insert	Yes	1	NA	no
ant7	ant-dipping	groupB	subject26	M	20.40594447	adult	DG	insert	Yes	1	NA	no
ant7	ant-dipping	groupB	subject26	M	20.40594447	adult	DG	insert	Yes	1	NA	no
ant7	ant-dipping	groupB	subject26	M	20.40594447	adult	DG	insert	Yes	1	NA	no
ant7	ant-dipping	groupB	subject26	M	20.40594447	adult	DG	insert	Yes	1	NA	no
ant7	ant-dipping	groupB	subject26	M	20.40594447	adult	DG	insert	Yes	1	NA	no
ant7	ant-dipping	groupB	subject26	M	20.40594447	adult	DG	insert	Yes	1	NA	no
ant7	ant-dipping	groupB	subject26	M	20.40594447	adult	DG	insert	Yes	1	NA	no
ant7	ant-dipping	groupB	subject26	M	20.40594447	adult	DG	insert	Yes	1	NA	no
ant7	ant-dipping	groupB	subject26	M	20.40594447	adult	DG	insert	Yes	1	NA	no
honey4	honey-dipping	groupB	subject16	M	2.965092402	non-adult	FHT	insert	No	1	NA	no
insect3	insect_extraction	groupB	subject31	F	16.71585032	adult	DG	insert	Yes	2	NA	no
insect3	insect_extraction	groupB	subject31	F	16.72132644	adult	DG	insert	Yes	1	NA	no
insect3	insect_extraction	groupB	subject31	F	16.72680256	adult	DG	insert	Yes	2	NA	no
insect3	insect_extraction	groupB	subject31	F	16.72954061	adult	FH	insert	Yes	1	NA	no
insect3	insect_extraction	groupB	subject31	F	16.73227867	adult	DG	insert	Yes	3	NA	no
insect3	insect_extraction	groupB	subject31	F	16.73501673	adult	DG	insert	Yes	1	NA	no
insect3	insect_extraction	groupB	subject31	F	16.73775479	adult	FHT	insert	Yes	2	NA	no
insect3	insect_extraction	groupB	subject31	F	16.74049285	adult	DG	insert	Yes	1	NA	no
insect3	insect_extraction	groupB	subject31	F	16.74323091	adult	DG	insert	Yes	2	NA	no
insect3	insect_extraction	groupB	subject31	F	16.74596897	adult	DG	insert	Yes	2	NA	no
insect3	insect_extraction	groupB	subject31	F	16.74870703	adult	DG	insert	Yes	2	NA	no
insect3	insect_extraction	groupB	subject31	F	16.75144509	adult	DG	insert	Yes	2	NA	no
honey4	honey-dipping	groupB	subject49	M	1.704109589	non-adult	DG	insert	No	4	NA	no
ant7	ant-dipping	groupB	subject15	M	16.83301127	adult	DG	insert	No	1	NA	no
ant7	ant-dipping	groupB	subject15	M	16.83301127	adult	DG	insert	No	1	NA	no
ant7	ant-dipping	groupB	subject15	M	16.83301127	adult	DG	insert	No	1	NA	no
ant7	ant-dipping	groupB	subject15	M	16.83301127	adult	DG	insert	No	1	NA	no
ant7	ant-dipping	groupB	subject15	M	16.83301127	adult	DG	insert	No	1	NA	no
ant7	ant-dipping	groupB	subject15	M	16.83301127	adult	DG	insert	No	1	NA	no
ant7	ant-dipping	groupB	subject15	M	16.83301127	adult	DG	insert	No	1	NA	no
ant7	ant-dipping	groupB	subject15	M	16.83301127	adult	DG	insert	No	1	NA	no
ant7	ant-dipping	groupB	subject15	M	16.83301127	adult	DG	insert	No	1	NA	no
ant7	ant-dipping	groupB	subject26	M	20.40594447	adult	DG	insert	Yes	1	NA	no
ant7	ant-dipping	groupB	subject26	M	20.40594447	adult	DG	insert	Yes	1	NA	no
ant7	ant-dipping	groupB	subject26	M	20.40594447	adult	DG	insert	Yes	1	NA	no
ant7	ant-dipping	groupB	subject26	M	20.40594447	adult	DG	insert	Yes	1	NA	no
ant7	ant-dipping	groupB	subject26	M	20.40594447	adult	DG	insert	Yes	1	NA	no
ant7	ant-dipping	groupB	subject26	M	20.40594447	adult	DG	insert	Yes	1	NA	no
ant8	ant-dipping	groupB	subject26	M	20.42236996	adult	DG	insert	Yes	1	NA	no
ant8	ant-dipping	groupB	subject26	M	20.42236996	adult	DG	insert	Yes	1	NA	no
ant8	ant-dipping	groupB	subject26	M	20.42236996	adult	DG	insert	Yes	1	NA	no
insect3	insect_extraction	groupB	subject31	F	16.75418315	adult	DG	insert	Yes	3	NA	no
insect3	insect_extraction	groupB	subject31	F	16.7569212	adult	DG	insert	Yes	3	NA	no
insect3	insect_extraction	groupB	subject31	F	16.75965926	adult	DG	insert	Yes	4	NA	no
insect3	insect_extraction	groupB	subject31	F	16.76239732	adult	DG	insert	Yes	10	NA	no
ant8	ant-dipping	groupB	subject59	M	5.364963504	non-adult	FHT	insert	No	1	NA	no
ant8	ant-dipping	groupB	subject59	M	5.364963504	non-adult	DG	insert	No	1	NA	no
ant8	ant-dipping	groupB	subject59	M	5.364963504	non-adult	FHT	insert	No	1	NA	no
insect3	insect_extraction	groupB	subject31	F	16.76513538	adult	DG	insert	Yes	3	NA	no
insect3	insect_extraction	groupB	subject31	F	16.76787344	adult	DG	insert	Yes	2	NA	no
insect3	insect_extraction	groupB	subject31	F	16.7706115	adult	DG	insert	Yes	1	NA	no
insect3	insect_extraction	groupB	subject31	F	16.77334956	adult	DG	insert	Yes	Unclear	NA	no
insect4	insect_extraction	groupC	subject6	F	7.219712526	non-adult	DG	insert	Yes	6	NA	no
insect4	insect_extraction	groupC	subject6	F	7.219712526	non-adult	DG	insert	Yes	1	NA	no
insect5	insect_extraction	groupB	subject40	M	11.75359343	non-adult	DG	insert	Yes	1	NA	no
termite3	termite_fishing	groupC	subject66	M	14.54006206	non-adult	FHT	insert	No	Unclear	NA	no
termite3	termite_fishing	groupC	subject66	M	14.54006206	non-adult	DG	insert	No	1	NA	no
termite3	termite_fishing	groupC	subject66	M	14.54006206	non-adult	DG	insert	No	1	NA	no
termite3	termite_fishing	groupC	subject66	M	14.54006206	non-adult	DG	insert	No	1	NA	no
termite3	termite_fishing	groupC	subject66	M	14.54006206	non-adult	FHT	insert	No	1	NA	no
termite3	termite_fishing	groupC	subject66	M	14.54006206	non-adult	DG	insert	No	1	NA	no
termite3	termite_fishing	groupC	subject66	M	14.54006206	non-adult	FHT	insert	No	1	NA	no
termite3	termite_fishing	groupC	subject66	M	14.54006206	non-adult	DG	insert	No	4	NA	no
termite3	termite_fishing	groupC	subject66	M	14.54006206	non-adult	DG	insert	No	1	NA	no
termite3	termite_fishing	groupC	subject66	M	14.54006206	non-adult	DG	insert	No	1	NA	no
termite3	termite_fishing	groupC	subject66	M	14.54006206	non-adult	DG	insert	No	1	NA	no
termite3	termite_fishing	groupC	subject66	M	14.54006206	non-adult	FHT	insert	No	3	NA	no
termite3	termite_fishing	groupC	subject66	M	14.54006206	non-adult	FHT	insert	No	1	NA	no
termite3	termite_fishing	groupC	subject66	M	14.54006206	non-adult	FHT	insert	No	1	NA	no
termite3	termite_fishing	groupC	subject66	M	14.54006206	non-adult	DG	insert	No	1	NA	no
termite3	termite_fishing	groupC	subject66	M	14.54006206	non-adult	DG	insert	No	3	NA	no
termite3	termite_fishing	groupC	subject66	M	14.54006206	non-adult	DG	insert	No	2	NA	no
termite3	termite_fishing	groupC	subject66	M	14.54006206	non-adult	DG	insert	No	1	NA	no
termite3	termite_fishing	groupC	subject66	M	14.54006206	non-adult	DG	insert	No	1	NA	no
termite3	termite_fishing	groupC	subject66	M	14.54006206	non-adult	DG	insert	No	1	NA	no
termite3	termite_fishing	groupC	subject66	M	14.54006206	non-adult	DG	insert	No	1	NA	no
termite3	termite_fishing	groupC	subject66	M	14.54006206	non-adult	DG	insert	No	1	NA	no
termite3	termite_fishing	groupC	subject66	M	14.54006206	non-adult	DG	insert	No	1	NA	no
termite3	termite_fishing	groupC	subject66	M	14.54006206	non-adult	DG	insert	No	1	NA	no
termite3	termite_fishing	groupC	subject66	M	14.54006206	non-adult	DG	insert	No	1	NA	no
termite3	termite_fishing	groupC	subject66	M	14.54006206	non-adult	DG	insert	No	1	NA	no
termite3	termite_fishing	groupC	subject66	M	14.54006206	non-adult	DG	insert	No	1	NA	no
ant9	ant-dipping	groupC	subject6	F	7.337998175	non-adult	DG	insert	Yes	1	NA	no
ant9	ant-dipping	groupC	subject6	F	7.337998175	non-adult	DG	insert	Yes	1	NA	no
ant9	ant-dipping	groupC	subject6	F	7.337998175	non-adult	DG	insert	Yes	1	NA	no
ant9	ant-dipping	groupC	subject6	F	7.337998175	non-adult	DG	insert	Yes	1	NA	no
ant9	ant-dipping	groupC	subject6	F	7.337998175	non-adult	DG	insert	Yes	1	NA	no
ant9	ant-dipping	groupC	subject6	F	7.337998175	non-adult	DG	insert	Yes	1	NA	no
ant9	ant-dipping	groupC	subject6	F	7.337998175	non-adult	DG	insert	Yes	1	NA	no
ant9	ant-dipping	groupC	subject6	F	7.337998175	non-adult	DG	insert	Yes	1	NA	no
ant9	ant-dipping	groupC	subject6	F	7.337998175	non-adult	DG	insert	Yes	Unclear	NA	no
ant9	ant-dipping	groupC	subject6	F	7.337998175	non-adult	DG	insert	Yes	Unclear	NA	no
ant9	ant-dipping	groupC	subject6	F	7.337998175	non-adult	DG	insert	Yes	1	NA	no
ant9	ant-dipping	groupC	subject6	F	7.337998175	non-adult	DG	insert	Yes	Unclear	NA	no
ant9	ant-dipping	groupC	subject6	F	7.337998175	non-adult	DG	insert	Yes	1	NA	no
ant9	ant-dipping	groupC	subject6	F	7.337998175	non-adult	DG	insert	Yes	1	NA	no
insect3	insect_extraction	groupB	subject31	F	16.77882568	adult	DG	insert	Yes	1	NA	no
insect3	insect_extraction	groupB	subject31	F	16.78430179	adult	DG	insert	Yes	1	NA	no
ant20	ant-dipping	groupA	subject33	F	16.14028024	adult	DG	insert	No	1	NA	no
ant10	ant-dipping	groupC	subject12	M	3.614457831	non-adult	FH	insert	Yes	1	NA	no
ant20	ant-dipping	groupA	subject33	F	16.14028024	adult	DG	insert	No	1	NA	no
ant20	ant-dipping	groupA	subject33	F	16.14028024	adult	DG	insert	No	1	NA	no
ant20	ant-dipping	groupA	subject33	F	16.14028024	adult	DG	insert	No	1	NA	no
ant20	ant-dipping	groupA	subject33	F	16.14028024	adult	DG	insert	No	1	NA	no
ant10	ant-dipping	groupC	subject12	M	3.614457831	non-adult	FH	insert	Yes	2	NA	no
ant10	ant-dipping	groupC	subject12	M	3.614457831	non-adult	FH	insert	Yes	1	NA	no
ant10	ant-dipping	groupC	subject12	M	3.614457831	non-adult	FHT	insert	Yes	1	NA	no
ant10	ant-dipping	groupC	subject12	M	3.614457831	non-adult	FHT	insert	Yes	1	NA	no
ant2	ant-dipping	groupA	subject34	F	36.22243599	adult	DG	insert	No	1	NA	no
ant20	ant-dipping	groupA	subject34	F	36.22243599	adult	DG	insert	No	1	NA	no
ant20	ant-dipping	groupA	subject34	F	36.22243599	adult	DG	insert	No	1	NA	no
ant20	ant-dipping	groupA	subject34	F	36.22243599	adult	DG	insert	No	1	NA	no
honey3	honey-dipping	groupB	subject39	F	15.48528405	adult	FHT	insert	No	1	NA	no
honey3	honey-dipping	groupB	subject39	F	15.48528405	adult	FHT	insert	No	3	NA	no
honey3	honey-dipping	groupB	subject43	F	16.48800129	adult	DG	insert	Yes	3	NA	no
honey3	honey-dipping	groupB	subject43	F	16.48800129	adult	DG	insert	Yes	2	NA	no
honey3	honey-dipping	groupB	subject43	F	16.48800129	adult	DG	insert	Yes	2	NA	no
honey3	honey-dipping	groupB	subject43	F	16.48800129	adult	DG	insert	Yes	1	NA	no
honey3	honey-dipping	groupB	subject43	F	16.48800129	adult	DG	insert	Yes	1	NA	no
honey3	honey-dipping	groupB	subject43	F	16.48800129	adult	DG	insert	Yes	2	NA	no
honey3	honey-dipping	groupB	subject43	F	16.48800129	adult	DG	insert	Yes	2	NA	no
honey3	honey-dipping	groupB	subject43	F	16.48800129	adult	DG	insert	Yes	2	NA	no
honey3	honey-dipping	groupB	subject43	F	16.48800129	adult	DG	insert	Yes	2	NA	no
honey3	honey-dipping	groupB	subject43	F	16.48800129	adult	FH	insert	Yes	1	NA	no
honey3	honey-dipping	groupB	subject43	F	16.48800129	adult	DG	insert	Yes	1	NA	no
honey3	honey-dipping	groupB	subject43	F	16.48800129	adult	DG	insert	Yes	2	NA	no
honey3	honey-dipping	groupB	subject43	F	16.48800129	adult	DG	insert	Yes	3	NA	no
honey3	honey-dipping	groupB	subject43	F	16.48800129	adult	DG	insert	Yes	1	NA	no
honey3	honey-dipping	groupB	subject43	F	16.48800129	adult	DG	insert	Yes	Unclear	NA	no
honey3	honey-dipping	groupB	subject43	F	16.48800129	adult	DG	insert	Yes	Unclear	NA	no
honey3	honey-dipping	groupB	subject43	F	16.48800129	adult	DG	insert	Yes	2	NA	no
honey3	honey-dipping	groupB	subject43	F	16.48800129	adult	DG	insert	Yes	1	NA	no
honey3	honey-dipping	groupB	subject43	F	16.48800129	adult	DG	insert	Yes	3	NA	no
honey5	honey-dipping	groupC	subject18	M	8.052631579	non-adult	DG	insert	Yes	3	NA	no
honey5	honey-dipping	groupC	subject18	M	8.052631579	non-adult	FHT	insert	Yes	1	NA	no
honey5	honey-dipping	groupC	subject18	M	8.052631579	non-adult	FHT	insert	Yes	4	NA	no
honey5	honey-dipping	groupC	subject12	M	4.647193063	non-adult	DG	insert	Yes	1	NA	no
honey5	honey-dipping	groupC	subject12	M	4.647193063	non-adult	DG	insert	Yes	2	NA	no
honey3	honey-dipping	groupB	subject43	F	16.48800129	adult	DG	insert	Yes	1	NA	no
honey3	honey-dipping	groupB	subject43	F	16.48800129	adult	DG	insert	Yes	Unclear	NA	no
honey3	honey-dipping	groupB	subject43	F	16.48800129	adult	DG	insert	Yes	1	NA	no
honey3	honey-dipping	groupB	subject43	F	16.48800129	adult	DG	insert	Yes	2	NA	no
honey3	honey-dipping	groupB	subject43	F	16.48800129	adult	DG	insert	Yes	1	NA	no
honey3	honey-dipping	groupB	subject43	F	16.48800129	adult	DG	insert	Yes	1	NA	no
honey3	honey-dipping	groupB	subject43	F	16.48800129	adult	DG	insert	Yes	1	NA	no
honey3	honey-dipping	groupB	subject43	F	16.48800129	adult	DG	insert	Yes	1	NA	no
honey3	honey-dipping	groupB	subject43	F	16.48800129	adult	DG	insert	Yes	5	NA	no
honey3	honey-dipping	groupB	subject43	F	16.48800129	adult	DG	insert	Yes	1	NA	no
honey3	honey-dipping	groupB	subject43	F	16.48800129	adult	DG	insert	Yes	1	NA	no
honey3	honey-dipping	groupB	subject43	F	16.48800129	adult	DG	insert	Yes	1	NA	no
honey3	honey-dipping	groupB	subject43	F	16.48800129	adult	DG	insert	Yes	1	NA	no
honey3	honey-dipping	groupB	subject43	F	16.48800129	adult	DG	insert	Yes	1	NA	no
honey3	honey-dipping	groupB	subject43	F	16.48800129	adult	DG	insert	Yes	3	NA	no
honey3	honey-dipping	groupB	subject43	F	16.48800129	adult	DG	insert	Yes	1	NA	no
honey3	honey-dipping	groupB	subject43	F	16.48800129	adult	DG	insert	Yes	2	NA	no
honey3	honey-dipping	groupB	subject43	F	16.48800129	adult	DG	insert	Yes	2	NA	no
honey3	honey-dipping	groupB	subject43	F	16.48800129	adult	DG	insert	Yes	3	NA	no
honey3	honey-dipping	groupB	subject43	F	16.48800129	adult	DG	insert	Yes	2	NA	no
honey3	honey-dipping	groupB	subject43	F	16.48800129	adult	DG	insert	Yes	1	NA	no
honey3	honey-dipping	groupB	subject43	F	16.48800129	adult	DG	insert	Yes	1	NA	no
honey3	honey-dipping	groupB	subject43	F	16.48800129	adult	DG	insert	Yes	1	NA	no
honey3	honey-dipping	groupB	subject43	F	16.48800129	adult	DG	insert	Yes	4	NA	no
honey3	honey-dipping	groupB	subject43	F	16.48800129	adult	DG	insert	Yes	1	NA	no
honey3	honey-dipping	groupB	subject43	F	16.48800129	adult	DG	insert	Yes	1	NA	no
honey3	honey-dipping	groupB	subject43	F	16.48800129	adult	DG	insert	Yes	1	NA	no
honey3	honey-dipping	groupB	subject43	F	16.48800129	adult	FHT	insert	Yes	1	NA	no
honey4	honey-dipping	groupB	subject43	F	16.51264294	adult	DG	insert	Yes	7	NA	no
honey4	honey-dipping	groupB	subject43	F	16.51264294	adult	DG	insert	Yes	1	NA	no
honey5	honey-dipping	groupC	subject12	M	4.647193063	non-adult	DG	insert	Yes	7	NA	no
honey4	honey-dipping	groupB	subject43	F	16.51264294	adult	DG	insert	Yes	5	NA	no
honey4	honey-dipping	groupB	subject43	F	16.51264294	adult	DG	insert	Yes	4	NA	no
honey4	honey-dipping	groupB	subject43	F	16.51264294	adult	DG	insert	Yes	2	NA	no
honey4	honey-dipping	groupB	subject43	F	16.51264294	adult	DG	insert	Yes	1	NA	no
honey4	honey-dipping	groupB	subject43	F	16.51264294	adult	DG	insert	Yes	1	NA	no
honey5	honey-dipping	groupC	subject12	M	4.647193063	non-adult	DG	insert	Yes	1	NA	no
honey5	honey-dipping	groupC	subject12	M	4.647193063	non-adult	DG	insert	Yes	3	NA	no
honey4	honey-dipping	groupB	subject43	F	16.51264294	adult	DG	insert	Yes	1	NA	no
honey4	honey-dipping	groupB	subject43	F	16.51264294	adult	DG	insert	Yes	1	NA	no
honey4	honey-dipping	groupB	subject43	F	16.51264294	adult	DG	insert	Yes	1	NA	no
honey4	honey-dipping	groupB	subject43	F	16.51264294	adult	DG	insert	Yes	1	NA	no
honey4	honey-dipping	groupB	subject43	F	16.51264294	adult	DG	insert	Yes	3	NA	no
honey5	honey-dipping	groupC	subject12	M	4.647193063	non-adult	DG	insert	Yes	4	NA	no
ant22	ant-dipping	groupB	subject43	F	20.29634941	adult	DG	insert	Yes	Unclear	NA	no
ant22	ant-dipping	groupB	subject43	F	20.29634941	adult	DG	insert	Yes	1	NA	no
ant22	ant-dipping	groupB	subject43	F	20.29634941	adult	DG	insert	Yes	1	NA	no
ant22	ant-dipping	groupB	subject43	F	20.29634941	adult	DG	insert	Yes	1	NA	no
ant12	ant-dipping	groupB	subject9	F	1.55890411	non-adult	FH	insert	No	2	NA	no
ant12	ant-dipping	groupB	subject20	M	4.135098129	non-adult	DG	insert	No	1	NA	no
ant12	ant-dipping	groupB	subject20	M	4.135098129	non-adult	DG	insert	No	1	NA	no
ant12	ant-dipping	groupB	subject20	M	4.135098129	non-adult	DG	insert	No	1	NA	no
ant12	ant-dipping	groupB	subject20	M	4.135098129	non-adult	DG	insert	No	1	NA	no
ant24	ant-dipping	groupB	subject43	F	20.59830762	adult	DG	insert	Yes	1	NA	no
ant24	ant-dipping	groupB	subject43	F	20.59830762	adult	FH	insert	Yes	4	NA	no
ant24	ant-dipping	groupB	subject43	F	20.59830762	adult	FH	insert	Yes	4	NA	no
ant24	ant-dipping	groupB	subject43	F	20.59830762	adult	DG	insert	Yes	1	NA	no
ant24	ant-dipping	groupB	subject43	F	20.59830762	adult	DG	insert	Yes	1	NA	no
ant24	ant-dipping	groupB	subject43	F	20.59830762	adult	DG	insert	Yes	1	NA	no
ant24	ant-dipping	groupB	subject43	F	20.59830762	adult	DG	insert	Yes	3	NA	no
ant12	ant-dipping	groupB	subject23	F	3.031215772	non-adult	FHT	insert	No	1	NA	no
ant24	ant-dipping	groupB	subject43	F	20.59830762	adult	DG	insert	Yes	2	NA	no
ant24	ant-dipping	groupB	subject43	F	20.59830762	adult	DG	insert	Yes	1	NA	no
ant24	ant-dipping	groupB	subject43	F	20.59830762	adult	FH	insert	Yes	1	NA	no
ant12	ant-dipping	groupB	subject28	F	5.132237872	non-adult	DG	insert	No	1	NA	no
ant12	ant-dipping	groupB	subject28	F	5.132237872	non-adult	DG	insert	No	1	NA	no
ant12	ant-dipping	groupB	subject28	F	5.132237872	non-adult	DG	insert	No	1	NA	no
ant24	ant-dipping	groupB	subject43	F	20.59830762	adult	DG	insert	Yes	1	NA	no
ant12	ant-dipping	groupB	subject1	F	5.307511737	non-adult	FHT	insert	No	1	NA	no
larvae1	larvae_extraction	groupA	subject44	F	43.54626757	adult	DG	insert	No	3	NA	no
larvae1	larvae_extraction	groupA	subject44	F	43.54626757	adult	DG	insert	No	5	NA	no
larvae4	larvae_extraction	groupA	subject44	F	43.86931922	adult	DG	insert	No	1	NA	no
larvae4	larvae_extraction	groupA	subject44	F	43.86931922	adult	DG	insert	No	1	NA	no
ant12	ant-dipping	groupB	subject28	F	5.551251956	non-adult	DG	insert	No	1	NA	no
ant12	ant-dipping	groupB	subject28	F	5.551251956	non-adult	FHT	insert	No	1	NA	no
ant12	ant-dipping	groupB	subject28	F	5.551251956	non-adult	DG	insert	No	1	NA	no
ant12	ant-dipping	groupB	subject28	F	5.551251956	non-adult	DG	insert	No	2	NA	no
ant12	ant-dipping	groupB	subject28	F	5.551251956	non-adult	DG	insert	No	2	NA	no
ant12	ant-dipping	groupB	subject28	F	5.551251956	non-adult	DG	insert	No	1	NA	no
ant12	ant-dipping	groupB	subject27	F	1.594520548	non-adult	FH	insert	No	1	NA	no
ant12	ant-dipping	groupB	subject1	F	5.307511737	non-adult	DG	insert	No	1	NA	no
ant12	ant-dipping	groupB	subject1	F	5.307511737	non-adult	DG	insert	No	1	NA	no
ant12	ant-dipping	groupB	subject1	F	5.307511737	non-adult	FHT	insert	No	1	NA	no
ant12	ant-dipping	groupB	subject1	F	5.307511737	non-adult	DG	insert	No	1	NA	no
ant12	ant-dipping	groupB	subject1	F	5.307511737	non-adult	FHT	insert	No	1	NA	no
ant12	ant-dipping	groupB	subject1	F	5.307511737	non-adult	DG	insert	No	1	NA	no
ant12	ant-dipping	groupB	subject1	F	5.307511737	non-adult	DG	insert	No	1	NA	no
ant12	ant-dipping	groupB	subject1	F	5.307511737	non-adult	DG	insert	No	1	NA	no
ant12	ant-dipping	groupB	subject1	F	5.307511737	non-adult	DG	insert	No	1	NA	no
ant12	ant-dipping	groupB	subject1	F	5.307511737	non-adult	DG	insert	No	1	NA	no
ant12	ant-dipping	groupB	subject1	F	5.307511737	non-adult	DG	insert	No	1	NA	no
ant12	ant-dipping	groupB	subject1	F	5.307511737	non-adult	DG	insert	No	1	NA	no
ant12	ant-dipping	groupB	subject1	F	5.307511737	non-adult	DG	insert	No	1	NA	no
ant12	ant-dipping	groupB	subject1	F	5.307511737	non-adult	DG	insert	No	1	NA	no
larvae4	larvae_extraction	groupA	subject44	F	43.86931922	adult	DG	insert	No	3	NA	no
larvae4	larvae_extraction	groupA	subject44	F	43.86931922	adult	DG	insert	No	2	NA	no
larvae4	larvae_extraction	groupA	subject44	F	43.86931922	adult	DG	insert	No	4	NA	no
larvae4	larvae_extraction	groupA	subject44	F	43.86931922	adult	DG	insert	No	1	NA	no
larvae4	larvae_extraction	groupA	subject44	F	43.86931922	adult	DG	insert	No	3	NA	no
larvae4	larvae_extraction	groupA	subject44	F	43.86931922	adult	DG	insert	No	2	NA	no
larvae4	larvae_extraction	groupA	subject44	F	43.86931922	adult	DG	insert	No	2	NA	no
larvae4	larvae_extraction	groupA	subject44	F	43.86931922	adult	DG	insert	No	Unclear	NA	no
larvae4	larvae_extraction	groupA	subject44	F	43.86931922	adult	DG	insert	No	2	NA	no
larvae4	larvae_extraction	groupA	subject44	F	43.86931922	adult	DG	insert	No	1	NA	no
ant12	ant-dipping	groupB	subject1	F	5.307511737	non-adult	DG	insert	No	2	NA	no
ant12	ant-dipping	groupB	subject1	F	5.307511737	non-adult	DG	insert	No	1	NA	no
ant12	ant-dipping	groupB	subject1	F	5.307511737	non-adult	DG	insert	No	1	NA	no
ant12	ant-dipping	groupB	subject1	F	5.307511737	non-adult	DG	insert	No	1	NA	no
ant12	ant-dipping	groupB	subject1	F	5.307511737	non-adult	DG	insert	No	1	NA	no
larvae5	larvae_extraction	groupA	subject44	F	43.28268309	adult	DG	insert	No	3	NA	no
larvae5	larvae_extraction	groupA	subject44	F	43.28268309	adult	DG	insert	No	Unclear	NA	no
larvae5	larvae_extraction	groupA	subject44	F	43.28268309	adult	DG	insert	No	Unclear	NA	no
ant13	ant-dipping	groupB	subject1	F	5.310250391	non-adult	DG	insert	No	1	NA	no
ant14	ant-dipping	groupB	subject1	F	5.312989045	non-adult	DG	insert	No	1	NA	no
ant15	ant-dipping	groupB	subject1	F	5.3157277	non-adult	DG	insert	No	1	NA	no
larvae5	larvae_extraction	groupA	subject44	F	43.28268309	adult	DG	insert	No	Unclear	NA	no
larvae5	larvae_extraction	groupA	subject44	F	43.28268309	adult	FHT	insert	No	1	NA	no
larvae5	larvae_extraction	groupA	subject44	F	43.28268309	adult	FHT	insert	No	2	NA	no
larvae5	larvae_extraction	groupA	subject44	F	43.28268309	adult	DG	insert	No	Unclear	NA	no
xylia1	xylia_extraction	groupC	subject18	M	9.038882804	non-adult	DG	insert	Yes	1	NA	no
xylia1	xylia_extraction	groupC	subject18	M	9.038882804	non-adult	DG	insert	Yes	1	NA	no
xylia1	xylia_extraction	groupC	subject18	M	9.038882804	non-adult	DG	insert	Yes	3	NA	no
xylia1	xylia_extraction	groupC	subject18	M	9.038882804	non-adult	DG	insert	Yes	1	NA	no
larvae5	larvae_extraction	groupA	subject44	F	43.28268309	adult	DG	insert	No	2	NA	no
larvae5	larvae_extraction	groupA	subject44	F	43.28268309	adult	DG	insert	No	Unclear	NA	no
larvae5	larvae_extraction	groupA	subject44	F	43.28268309	adult	DG	insert	No	1	NA	no
ant6	ant-dipping	groupC	subject47	F	22.37031306	adult	DG	insert	No	1	NA	no
ant6	ant-dipping	groupC	subject47	F	22.37031306	adult	DG	insert	No	1	NA	no
ant6	ant-dipping	groupC	subject47	F	22.37031306	adult	DG	insert	No	1	NA	no
ant6	ant-dipping	groupC	subject47	F	22.37031306	adult	DG	insert	No	1	NA	no
ant6	ant-dipping	groupC	subject47	F	22.37031306	adult	DG	insert	No	1	NA	no
nut3	nut_extraction	groupC	subject54	M	17.62291066	adult	DG	insert	No	1	NA	no
nut3	nut_extraction	groupC	subject54	M	17.62291066	adult	DG	insert	No	2	NA	no
nut3	nut_extraction	groupC	subject54	M	17.62291066	adult	DG	insert	No	1	NA	no
nut3	nut_extraction	groupC	subject54	M	17.62291066	adult	DG	insert	No	1	NA	no
nut3	nut_extraction	groupC	subject54	M	17.62291066	adult	DG	insert	No	1	NA	no
nut3	nut_extraction	groupC	subject54	M	17.62291066	adult	DG	insert	No	1	NA	no
nut3	nut_extraction	groupC	subject54	M	17.62291066	adult	DG	insert	No	2	NA	no
nut3	nut_extraction	groupC	subject54	M	17.62291066	adult	DG	insert	No	2	NA	no
nut3	nut_extraction	groupC	subject54	M	17.62291066	adult	DG	insert	No	2	NA	no
nut3	nut_extraction	groupC	subject54	M	17.62291066	adult	DG	insert	No	1	NA	no
nut3	nut_extraction	groupC	subject54	M	17.62291066	adult	DG	insert	No	1	NA	no
nut3	nut_extraction	groupC	subject54	M	17.62291066	adult	DG	insert	No	1	NA	no
nut4	nut_extraction	groupC	subject22	F	5.620258115	non-adult	FHT	insert	No	Unclear	NA	no
nut4	nut_extraction	groupC	subject22	F	5.620258115	non-adult	FHT	insert	No	1	NA	no
nut4	nut_extraction	groupC	subject22	F	5.620258115	non-adult	FHT	insert	No	2	NA	no
nut4	nut_extraction	groupC	subject22	F	5.620258115	non-adult	FHT	insert	No	2	NA	no
nut4	nut_extraction	groupC	subject22	F	5.620258115	non-adult	FH	insert	No	2	NA	no
nut4	nut_extraction	groupC	subject22	F	5.620258115	non-adult	FHT	insert	No	1	NA	no
nut5	nut_extraction	groupB	subject66	M	17.63659942	adult	DG	insert	No	1	NA	no
nut6	nut_extraction	groupB	subject66	M	17.63659942	adult	DG	insert	No	1	NA	no
nut7	nut_extraction	groupB	subject66	M	17.63659942	adult	DG	insert	No	1	NA	no
nut8	nut_extraction	groupB	subject66	M	17.63659942	adult	DG	insert	No	1	NA	no
nut9	nut_extraction	groupB	subject66	M	17.63659942	adult	DG	insert	No	1	NA	no
nut10	nut_extraction	groupB	subject66	M	17.63659942	adult	DG	insert	No	1	NA	no
nut11	nut_extraction	groupB	subject66	M	17.63659942	adult	DG	insert	No	1	NA	no
nut12	nut_extraction	groupB	subject66	M	17.63659942	adult	DG	insert	No	1	NA	no
nut13	nut_extraction	groupB	subject66	M	17.63659942	adult	FHT	insert	No	1	NA	no
ant6	ant-dipping	groupC	subject47	F	22.37031306	adult	DG	insert	No	1	NA	no
ant8	ant-dipping	groupB	subject52	F	16.44428341	adult	DG	insert	No	1	NA	no
ant8	ant-dipping	groupB	subject52	F	16.44428341	adult	DG	insert	No	1	NA	no
ant8	ant-dipping	groupB	subject52	F	16.44428341	adult	DG	insert	No	1	NA	no
ant8	ant-dipping	groupB	subject52	F	16.44428341	adult	DG	insert	No	1	NA	no
ant24	ant-dipping	groupB	subject52	F	19.59561987	adult	DG	insert	No	3	NA	no
ant24	ant-dipping	groupB	subject52	F	19.59561987	adult	DG	insert	No	3	NA	no
ant24	ant-dipping	groupB	subject52	F	19.59561987	adult	DG	insert	No	2	NA	no
ant24	ant-dipping	groupB	subject52	F	19.59561987	adult	FHT	insert	No	2	NA	no
honey2	honey-dipping	groupC	subject56	F	35.45516769	adult	DG	insert	No	Unclear	NA	no
honey2	honey-dipping	groupC	subject56	F	35.45516769	adult	DG	insert	No	Unclear	NA	no
honey2	honey-dipping	groupC	subject56	F	35.45516769	adult	FHT	insert	No	Unclear	NA	no
honey3	honey-dipping	groupB	subject60	F	50.48800129	adult	DG	insert	Yes	2	NA	no
honey3	honey-dipping	groupB	subject60	F	50.48800129	adult	DG	insert	Yes	1	NA	no
honey3	honey-dipping	groupB	subject60	F	50.48800129	adult	DG	insert	Yes	1	NA	no
honey3	honey-dipping	groupB	subject60	F	50.48800129	adult	DG	insert	Yes	1	NA	no
honey3	honey-dipping	groupB	subject60	F	50.48800129	adult	DG	insert	Yes	2	NA	no
honey3	honey-dipping	groupB	subject60	F	50.48800129	adult	DG	insert	Yes	1	NA	no
ant19	ant-dipping	groupB	subject19	M	21.17390787	adult	DG	insert	Yes	1	NA	no
ant19	ant-dipping	groupB	subject19	M	21.17390787	adult	DG	insert	Yes	1	NA	no
ant19	ant-dipping	groupB	subject19	M	21.17390787	adult	DG	insert	Yes	1	NA	no
ant19	ant-dipping	groupB	subject19	M	21.17390787	adult	DG	insert	Yes	1	NA	no
ant19	ant-dipping	groupB	subject19	M	21.17390787	adult	DG	insert	Yes	1	NA	no
honey3	honey-dipping	groupB	subject60	F	50.48800129	adult	DG	insert	Yes	3	NA	no
honey3	honey-dipping	groupB	subject60	F	50.48800129	adult	DG	insert	Yes	1	NA	no
honey3	honey-dipping	groupB	subject60	F	50.48800129	adult	DG	insert	Yes	3	NA	no
honey3	honey-dipping	groupB	subject60	F	50.48800129	adult	DG	insert	Yes	1	NA	no
honey3	honey-dipping	groupB	subject60	F	50.48800129	adult	DG	insert	Yes	1	NA	no
honey3	honey-dipping	groupB	subject60	F	50.48800129	adult	DG	insert	Yes	1	NA	no
honey3	honey-dipping	groupB	subject60	F	50.48800129	adult	DG	insert	Yes	3	NA	no
honey3	honey-dipping	groupB	subject60	F	50.48800129	adult	DG	insert	Yes	1	NA	no
honey3	honey-dipping	groupB	subject60	F	50.48800129	adult	DG	insert	Yes	1	NA	no
honey3	honey-dipping	groupB	subject60	F	50.48800129	adult	DG	insert	Yes	1	NA	no
honey3	honey-dipping	groupB	subject60	F	50.48800129	adult	DG	insert	Yes	1	NA	no
honey3	honey-dipping	groupB	subject60	F	50.48800129	adult	DG	insert	Yes	1	NA	no
honey3	honey-dipping	groupB	subject60	F	50.48800129	adult	DG	insert	Yes	1	NA	no
honey3	honey-dipping	groupB	subject60	F	50.48800129	adult	DG	insert	Yes	1	NA	no
honey3	honey-dipping	groupB	subject60	F	50.48800129	adult	DG	insert	Yes	1	NA	no
honey3	honey-dipping	groupB	subject60	F	50.48800129	adult	DG	insert	Yes	1	NA	no
honey3	honey-dipping	groupB	subject60	F	50.48800129	adult	DG	insert	Yes	2	NA	no
honey3	honey-dipping	groupB	subject60	F	50.48800129	adult	DG	insert	Yes	3	NA	no
honey3	honey-dipping	groupB	subject60	F	50.48800129	adult	DG	insert	Yes	1	NA	no
honey3	honey-dipping	groupB	subject60	F	50.48800129	adult	DG	insert	Yes	1	NA	no
honey3	honey-dipping	groupB	subject60	F	50.48800129	adult	DG	insert	Yes	1	NA	no
ant8	ant-dipping	groupB	subject60	F	51.44695414	adult	DG	insert	Yes	1	NA	no
ant8	ant-dipping	groupB	subject60	F	51.44695414	adult	DG	insert	Yes	1	NA	no
ant8	ant-dipping	groupB	subject60	F	51.44695414	adult	DG	insert	Yes	1	NA	no
ant8	ant-dipping	groupB	subject60	F	51.44695414	adult	DG	insert	Yes	1	NA	no
honey6	honey-dipping	groupB	subject60	F	54.59548255	adult	DG	insert	Yes	1	NA	no
honey6	honey-dipping	groupB	subject60	F	54.59548255	adult	DG	insert	Yes	2	NA	no
honey6	honey-dipping	groupB	subject60	F	54.59548255	adult	DG	insert	Yes	1	NA	no
honey6	honey-dipping	groupB	subject60	F	54.59548255	adult	DG	insert	Yes	1	NA	no
honey6	honey-dipping	groupB	subject60	F	54.59548255	adult	DG	insert	Yes	1	NA	no
honey6	honey-dipping	groupB	subject60	F	54.59548255	adult	DG	insert	Yes	1	NA	no
honey6	honey-dipping	groupB	subject60	F	54.59548255	adult	DG	insert	Yes	1	NA	no
honey6	honey-dipping	groupB	subject60	F	54.59548255	adult	DG	insert	Yes	1	NA	no
honey6	honey-dipping	groupB	subject60	F	54.59548255	adult	DG	insert	Yes	1	NA	no
honey6	honey-dipping	groupB	subject60	F	54.59548255	adult	DG	insert	Yes	1	NA	no
honey6	honey-dipping	groupB	subject60	F	54.59548255	adult	DG	insert	Yes	1	NA	no
honey6	honey-dipping	groupB	subject60	F	54.59548255	adult	DG	insert	Yes	1	NA	no
ant19	ant-dipping	groupB	subject4	F	2.904859685	non-adult	DG	insert	No	1	NA	no
honey6	honey-dipping	groupB	subject60	F	54.59548255	adult	DG	insert	Yes	1	NA	no
honey6	honey-dipping	groupB	subject60	F	54.59548255	adult	DG	insert	Yes	2	NA	no
honey6	honey-dipping	groupB	subject60	F	54.59548255	adult	DG	insert	Yes	1	NA	no
honey6	honey-dipping	groupB	subject60	F	54.59548255	adult	DG	insert	Yes	1	NA	no
honey6	honey-dipping	groupB	subject60	F	54.59548255	adult	DG	insert	Yes	1	NA	no
honey6	honey-dipping	groupB	subject60	F	54.59548255	adult	DG	insert	Yes	1	NA	no
honey6	honey-dipping	groupB	subject60	F	54.59548255	adult	DG	insert	Yes	2	NA	no
honey6	honey-dipping	groupB	subject60	F	54.59548255	adult	DG	insert	Yes	2	NA	no
honey6	honey-dipping	groupB	subject60	F	54.59548255	adult	DG	insert	Yes	1	NA	no
honey6	honey-dipping	groupB	subject60	F	54.59548255	adult	DG	insert	Yes	2	NA	no
honey6	honey-dipping	groupB	subject60	F	54.59548255	adult	DG	insert	Yes	2	NA	no
ant19	ant-dipping	groupB	subject19	M	21.17390787	adult	DG	insert	Yes	1	NA	no
ant19	ant-dipping	groupB	subject19	M	21.17390787	adult	DG	insert	Yes	1	NA	no
ant19	ant-dipping	groupB	subject19	M	21.17390787	adult	DG	insert	Yes	1	NA	no
ant19	ant-dipping	groupB	subject19	M	21.17390787	adult	DG	insert	Yes	1	NA	no
ant19	ant-dipping	groupB	subject19	M	21.17390787	adult	DG	insert	Yes	1	NA	no
ant19	ant-dipping	groupB	subject19	M	21.17390787	adult	DG	insert	Yes	1	NA	no
ant19	ant-dipping	groupB	subject19	M	21.17390787	adult	DG	insert	Yes	2	NA	no
ant19	ant-dipping	groupB	subject19	M	21.17390787	adult	DG	insert	Yes	1	NA	no
ant19	ant-dipping	groupB	subject19	M	21.17390787	adult	DG	insert	Yes	1	NA	no
ant19	ant-dipping	groupB	subject19	M	21.17390787	adult	DG	insert	Yes	1	NA	no
ant19	ant-dipping	groupB	subject19	M	21.17390787	adult	DG	insert	Yes	1	NA	no
ant19	ant-dipping	groupB	subject19	M	21.17390787	adult	DG	insert	Yes	1	NA	no
ant19	ant-dipping	groupB	subject19	M	21.17390787	adult	DG	insert	Yes	1	NA	no
ant19	ant-dipping	groupB	subject19	M	21.17390787	adult	DG	insert	Yes	1	NA	no
ant19	ant-dipping	groupB	subject19	M	21.17390787	adult	DG	insert	Yes	1	NA	no
ant19	ant-dipping	groupB	subject19	M	21.17390787	adult	DG	insert	Yes	1	NA	no
ant19	ant-dipping	groupB	subject19	M	21.17390787	adult	DG	insert	Yes	1	NA	no
ant19	ant-dipping	groupB	subject19	M	21.17390787	adult	DG	insert	Yes	2	NA	no
ant19	ant-dipping	groupB	subject19	M	21.17390787	adult	DG	insert	Yes	1	NA	no
ant19	ant-dipping	groupB	subject19	M	21.17390787	adult	DG	insert	Yes	1	NA	no
marrow1	bone_marrow	groupC	subject70	M	4.957116788	non-adult	DG	insert	No	2	NA	no
marrow1	bone_marrow	groupC	subject70	M	4.957116788	non-adult	DG	insert	No	1	NA	no
marrow1	bone_marrow	groupC	subject70	M	4.957116788	non-adult	DG	insert	No	1	NA	no
marrow1	bone_marrow	groupC	subject70	M	4.957116788	non-adult	DG	insert	No	1	NA	no
marrow1	bone_marrow	groupC	subject70	M	4.957116788	non-adult	DG	insert	No	2	NA	no
marrow1	bone_marrow	groupC	subject70	M	4.957116788	non-adult	DG	insert	No	1	NA	no
marrow1	bone_marrow	groupC	subject70	M	4.957116788	non-adult	DG	insert	No	1	NA	no
marrow1	bone_marrow	groupC	subject70	M	4.957116788	non-adult	DG	insert	No	1	NA	no
insect6	insect_extraction	groupC	subject45	F	6.696783025	non-adult	FHT	insert	Yes	4	NA	no
insect6	insect_extraction	groupC	subject45	F	6.696783025	non-adult	FHT	insert	Yes	1	NA	no
insect6	insect_extraction	groupC	subject45	F	6.696783025	non-adult	FHT	insert	Yes	3	NA	no
insect6	insect_extraction	groupC	subject45	F	6.696783025	non-adult	FHT	insert	Yes	Unclear	NA	no
insect6	insect_extraction	groupC	subject45	F	6.696783025	non-adult	FHT	insert	Yes	1	NA	no
insect6	insect_extraction	groupC	subject45	F	6.696783025	non-adult	FHT	insert	Yes	3	NA	no
insect6	insect_extraction	groupC	subject45	F	6.696783025	non-adult	FHT	insert	Yes	1	NA	no
insect6	insect_extraction	groupC	subject45	F	6.696783025	non-adult	FHT	insert	Yes	1	NA	no
insect6	insect_extraction	groupC	subject45	F	6.696783025	non-adult	FHT	insert	Yes	2	NA	no
insect6	insect_extraction	groupC	subject45	F	6.696783025	non-adult	FHT	insert	Yes	Unclear	NA	no
insect6	insect_extraction	groupC	subject45	F	6.696783025	non-adult	FHT	insert	Yes	1	NA	no
insect6	insect_extraction	groupC	subject45	F	6.696783025	non-adult	FHT	insert	Yes	1	NA	no
insect6	insect_extraction	groupC	subject45	F	6.696783025	non-adult	FHT	insert	Yes	1	NA	no
insect6	insect_extraction	groupC	subject45	F	6.696783025	non-adult	FHT	insert	Yes	1	NA	no
insect6	insect_extraction	groupC	subject45	F	6.696783025	non-adult	FHT	insert	Yes	1	NA	no
insect6	insect_extraction	groupC	subject45	F	6.696783025	non-adult	FHT	insert	Yes	Unclear	NA	no
insect6	insect_extraction	groupC	subject45	F	6.696783025	non-adult	FHT	insert	Yes	2	NA	no
insect6	insect_extraction	groupC	subject45	F	6.696783025	non-adult	FHT	insert	Yes	2	NA	no
insect6	insect_extraction	groupC	subject45	F	6.696783025	non-adult	FHT	insert	Yes	1	NA	no
larvae3	larvae_extraction	groupA	subject38	M	23.01711157	adult	DG	insert	No	1	NA	no
larvae3	larvae_extraction	groupA	subject38	M	23.01711157	adult	DG	insert	No	1	NA	no
larvae3	larvae_extraction	groupA	subject38	M	23.01711157	adult	FHT	insert	No	1	NA	no
larvae3	larvae_extraction	groupA	subject38	M	23.01711157	adult	FHT	insert	No	2	NA	no
larvae3	larvae_extraction	groupA	subject58	F	4.634124088	non-adult	FH	insert	No	9	NA	no
honey6	honey-dipping	groupB	subject60	F	54.59548255	adult	DG	insert	Yes	2	NA	no
honey6	honey-dipping	groupB	subject60	F	54.59548255	adult	DG	insert	Yes	2	NA	no
honey6	honey-dipping	groupB	subject60	F	54.59548255	adult	DG	insert	Yes	2	NA	no
honey6	honey-dipping	groupB	subject60	F	54.59548255	adult	DG	insert	Yes	2	NA	no
honey6	honey-dipping	groupB	subject60	F	54.59548255	adult	DG	insert	Yes	1	NA	no
honey6	honey-dipping	groupB	subject60	F	54.59548255	adult	DG	insert	Yes	1	NA	no
honey6	honey-dipping	groupB	subject60	F	54.59548255	adult	DG	insert	Yes	1	NA	no
larvae3	larvae_extraction	groupA	subject57	F	8.044708029	non-adult	FHT	insert	No	4	NA	no
larvae3	larvae_extraction	groupA	subject57	F	8.044708029	non-adult	FHT	insert	No	1	NA	no
larvae3	larvae_extraction	groupA	subject57	F	8.044708029	non-adult	FHT	insert	No	3	NA	no
larvae3	larvae_extraction	groupA	subject57	F	8.044708029	non-adult	FHT	insert	No	1	NA	no
larvae4	larvae_extraction	groupA	subject37	F	7.3045859	non-adult	FHT	insert	No	1	NA	no
larvae4	larvae_extraction	groupA	subject37	F	7.3045859	non-adult	FHT	insert	No	1	NA	no
larvae4	larvae_extraction	groupA	subject37	F	7.3045859	non-adult	FHT	insert	No	2	NA	no
larvae4	larvae_extraction	groupA	subject37	F	7.3045859	non-adult	FHT	insert	No	1	NA	no
larvae4	larvae_extraction	groupA	subject37	F	7.3045859	non-adult	DG	insert	No	9	NA	no
larvae4	larvae_extraction	groupA	subject37	F	7.3045859	non-adult	DG	insert	No	Unclear	NA	no
larvae4	larvae_extraction	groupA	subject57	F	8.044708029	non-adult	FHT	insert	No	1	NA	no
larvae4	larvae_extraction	groupA	subject57	F	8.044708029	non-adult	FHT	insert	No	1	NA	no
larvae4	larvae_extraction	groupA	subject57	F	8.044708029	non-adult	FHT	insert	No	1	NA	no
larvae4	larvae_extraction	groupA	subject57	F	8.044708029	non-adult	FHT	insert	No	1	NA	no
larvae4	larvae_extraction	groupA	subject57	F	8.044708029	non-adult	FHT	insert	No	1	NA	no
larvae4	larvae_extraction	groupA	subject11	M	21.29915381	adult	DG	insert	No	Unclear	NA	no
larvae4	larvae_extraction	groupA	subject11	M	21.29915381	adult	DG	insert	No	Unclear	NA	no
larvae4	larvae_extraction	groupA	subject11	M	21.29915381	adult	DG	insert	No	Unclear	NA	no
larvae4	larvae_extraction	groupA	subject11	M	21.29915381	adult	DG	insert	No	Unclear	NA	no
larvae4	larvae_extraction	groupA	subject11	M	21.29915381	adult	DG	insert	No	Unclear	NA	no
larvae4	larvae_extraction	groupA	subject11	M	21.29915381	adult	DG	insert	No	Unclear	NA	no
larvae4	larvae_extraction	groupA	subject11	M	21.29915381	adult	DG	insert	No	Unclear	NA	no
larvae4	larvae_extraction	groupA	subject42	F	6.485968515	non-adult	FHT	insert	No	1	NA	no
larvae4	larvae_extraction	groupA	subject42	F	6.485968515	non-adult	FHT	insert	No	1	NA	no
larvae4	larvae_extraction	groupA	subject42	F	6.485968515	non-adult	FHT	insert	No	1	NA	no
larvae4	larvae_extraction	groupA	subject42	F	6.485968515	non-adult	FHT	insert	No	1	NA	no
larvae4	larvae_extraction	groupA	subject42	F	6.485968515	non-adult	FHT	insert	No	1	NA	no
larvae4	larvae_extraction	groupA	subject42	F	6.485968515	non-adult	FHT	insert	No	1	NA	no
larvae4	larvae_extraction	groupA	subject42	F	6.485968515	non-adult	FHT	insert	No	2	NA	no
larvae4	larvae_extraction	groupA	subject42	F	6.485968515	non-adult	FHT	insert	No	1	NA	no
larvae4	larvae_extraction	groupA	subject42	F	6.485968515	non-adult	FHT	insert	No	3	NA	no
larvae4	larvae_extraction	groupA	subject42	F	6.485968515	non-adult	FHT	insert	No	2	NA	no
larvae4	larvae_extraction	groupA	subject42	F	6.485968515	non-adult	FHT	insert	No	3	NA	no
larvae4	larvae_extraction	groupA	subject42	F	6.485968515	non-adult	DG	insert	No	2	NA	no
larvae4	larvae_extraction	groupA	subject42	F	6.485968515	non-adult	DG	insert	No	1	NA	no
larvae4	larvae_extraction	groupA	subject42	F	6.485968515	non-adult	DG	insert	No	1	NA	no
larvae4	larvae_extraction	groupA	subject42	F	6.485968515	non-adult	DG	insert	No	2	NA	no
larvae4	larvae_extraction	groupA	subject42	F	6.485968515	non-adult	DG	insert	No	1	NA	no
honey6	honey-dipping	groupB	subject60	F	54.59548255	adult	DG	insert	Yes	1	NA	no
honey6	honey-dipping	groupB	subject60	F	54.59548255	adult	DG	insert	Yes	1	NA	no
honey6	honey-dipping	groupB	subject60	F	54.59548255	adult	DG	insert	Yes	1	NA	no
honey6	honey-dipping	groupB	subject60	F	54.59548255	adult	DG	insert	Yes	1	NA	no
honey6	honey-dipping	groupB	subject60	F	54.59548255	adult	DG	insert	Yes	1	NA	no
honey6	honey-dipping	groupB	subject60	F	54.59548255	adult	DG	insert	Yes	1	NA	no
honey6	honey-dipping	groupB	subject60	F	54.59548255	adult	DG	insert	Yes	1	NA	no
honey6	honey-dipping	groupB	subject60	F	54.59548255	adult	DG	insert	Yes	1	NA	no
honey6	honey-dipping	groupB	subject60	F	54.59548255	adult	DG	insert	Yes	2	NA	no
honey6	honey-dipping	groupB	subject60	F	54.59548255	adult	DG	insert	Yes	1	NA	no
honey6	honey-dipping	groupB	subject60	F	54.59548255	adult	DG	insert	Yes	2	NA	no
honey6	honey-dipping	groupB	subject60	F	54.59548255	adult	DG	insert	Yes	2	NA	no
larvae4	larvae_extraction	groupA	subject48	M	19.69417286	adult	DG	insert	No	1	NA	no
larvae4	larvae_extraction	groupA	subject48	M	19.69417286	adult	DG	insert	No	Unclear	NA	no
larvae4	larvae_extraction	groupA	subject48	M	19.69417286	adult	DG	insert	No	Unclear	NA	no
larvae4	larvae_extraction	groupA	subject48	M	19.69417286	adult	DG	insert	No	Unclear	NA	no
larvae4	larvae_extraction	groupA	subject48	M	19.69417286	adult	DG	insert	No	1	NA	no
ant20	ant-dipping	groupA	subject5	M	14.76796715	non-adult	DG	insert	No	1	NA	no
honey6	honey-dipping	groupB	subject60	F	54.59548255	adult	DG	insert	Yes	1	NA	no
honey3	honey-dipping	groupB	subject63	F	24.48800789	adult	DG	insert	Yes	1	NA	no
honey3	honey-dipping	groupB	subject63	F	24.48800789	adult	DG	insert	Yes	2	NA	no
honey3	honey-dipping	groupB	subject63	F	24.48800789	adult	DG	insert	Yes	2	NA	no
honey3	honey-dipping	groupB	subject63	F	24.48800789	adult	DG	insert	Yes	2	NA	no
honey3	honey-dipping	groupB	subject63	F	24.48800789	adult	DG	insert	Yes	3	NA	no
honey3	honey-dipping	groupB	subject63	F	24.48800789	adult	DG	insert	Yes	3	NA	no
honey3	honey-dipping	groupB	subject63	F	24.48800789	adult	DG	insert	Yes	3	NA	no
ant20	ant-dipping	groupA	subject36	M	4.75399361	non-adult	FHT	insert	No	1	NA	no
ant20	ant-dipping	groupA	subject36	M	4.75399361	non-adult	FHT	insert	No	1	NA	no
larvae5	larvae_extraction	groupA	subject5	M	14.77344285	non-adult	DG	insert	No	3	NA	no
larvae5	larvae_extraction	groupA	subject5	M	14.77344285	non-adult	DG	insert	No	3	NA	no
larvae5	larvae_extraction	groupA	subject5	M	14.77344285	non-adult	DG	insert	No	5	NA	no
ant21	ant-dipping	groupB	subject40	M	14.48521358	non-adult	DG	insert	Yes	Unclear	NA	no
ant21	ant-dipping	groupB	subject40	M	14.48521358	non-adult	DG	insert	Yes	Unclear	NA	no
ant21	ant-dipping	groupB	subject40	M	14.48521358	non-adult	DG	insert	Yes	1	NA	no
ant21	ant-dipping	groupB	subject40	M	14.48521358	non-adult	DG	insert	Yes	1	NA	no
ant21	ant-dipping	groupB	subject40	M	14.48521358	non-adult	DG	insert	Yes	1	NA	no
ant21	ant-dipping	groupB	subject40	M	14.48521358	non-adult	DG	insert	Yes	1	NA	no
ant21	ant-dipping	groupB	subject40	M	14.48521358	non-adult	DG	insert	Yes	1	NA	no
ant21	ant-dipping	groupB	subject40	M	14.48521358	non-adult	DG	insert	Yes	1	NA	no
ant21	ant-dipping	groupB	subject40	M	14.48521358	non-adult	DG	insert	Yes	1	NA	no
ant21	ant-dipping	groupB	subject40	M	14.48521358	non-adult	DG	insert	Yes	1	NA	no
ant21	ant-dipping	groupB	subject40	M	14.48521358	non-adult	DG	insert	Yes	1	NA	no
honey3	honey-dipping	groupB	subject63	F	24.48800789	adult	DG	insert	Yes	2	NA	no
honey3	honey-dipping	groupB	subject63	F	24.48800789	adult	DG	insert	Yes	2	NA	no
honey3	honey-dipping	groupB	subject63	F	24.48800789	adult	DG	insert	Yes	3	NA	no
honey3	honey-dipping	groupB	subject63	F	24.48800789	adult	DG	insert	Yes	1	NA	no
honey3	honey-dipping	groupB	subject63	F	24.48800789	adult	DG	insert	Yes	2	NA	no
honey3	honey-dipping	groupB	subject63	F	24.48800789	adult	DG	insert	Yes	3	NA	no
honey3	honey-dipping	groupB	subject63	F	24.48800789	adult	DG	insert	Yes	3	NA	no
larvae5	larvae_extraction	groupA	subject42	F	5.899061033	non-adult	DG	insert	No	3	NA	no
larvae5	larvae_extraction	groupA	subject42	F	5.899061033	non-adult	DG	insert	No	1	NA	no
larvae5	larvae_extraction	groupA	subject42	F	5.899061033	non-adult	DG	insert	No	1	NA	no
larvae5	larvae_extraction	groupA	subject42	F	5.899061033	non-adult	FHT	insert	No	1	NA	no
larvae5	larvae_extraction	groupA	subject42	F	5.899061033	non-adult	FHT	insert	No	1	NA	no
larvae5	larvae_extraction	groupA	subject42	F	5.899061033	non-adult	FHT	insert	No	1	NA	no
larvae5	larvae_extraction	groupA	subject42	F	5.899061033	non-adult	FHT	insert	No	6	NA	no
larvae5	larvae_extraction	groupA	subject42	F	5.899061033	non-adult	FHT	insert	No	4	NA	no
larvae5	larvae_extraction	groupA	subject42	F	5.899061033	non-adult	DG	insert	No	3	NA	no
larvae5	larvae_extraction	groupA	subject42	F	5.899061033	non-adult	FHT	insert	No	1	NA	no
larvae5	larvae_extraction	groupA	subject42	F	5.899061033	non-adult	FHT	insert	No	2	NA	no
larvae5	larvae_extraction	groupA	subject42	F	5.899061033	non-adult	DG	insert	No	1	NA	no
larvae5	larvae_extraction	groupA	subject42	F	5.899061033	non-adult	DG	insert	No	1	NA	no
larvae5	larvae_extraction	groupA	subject42	F	5.899061033	non-adult	FHT	insert	No	2	NA	no
honey3	honey-dipping	groupB	subject63	F	24.48800789	adult	FH	insert	Yes	1	NA	no
honey3	honey-dipping	groupB	subject63	F	24.48800789	adult	DG	insert	Yes	3	NA	no
honey3	honey-dipping	groupB	subject63	F	24.48800789	adult	DG	insert	Yes	4	NA	no
honey3	honey-dipping	groupB	subject63	F	24.48800789	adult	DG	insert	Yes	3	NA	no
honey3	honey-dipping	groupB	subject63	F	24.48800789	adult	DG	insert	Yes	2	NA	no
honey3	honey-dipping	groupB	subject63	F	24.48800789	adult	DG	insert	Yes	2	NA	no
honey3	honey-dipping	groupB	subject63	F	24.48800789	adult	DG	insert	Yes	1	NA	no
larvae5	larvae_extraction	groupA	subject48	M	19.10746064	adult	DG	insert	No	Unclear	NA	no
larvae5	larvae_extraction	groupA	subject48	M	19.10746064	adult	DG	insert	No	2	NA	no
larvae5	larvae_extraction	groupA	subject48	M	19.10746064	adult	DG	insert	No	1	NA	no
larvae5	larvae_extraction	groupA	subject48	M	19.10746064	adult	DG	insert	No	Unclear	NA	no
larvae5	larvae_extraction	groupA	subject48	M	19.10746064	adult	FHT	insert	No	3	NA	no
larvae5	larvae_extraction	groupA	subject48	M	19.10746064	adult	DG	insert	No	6	NA	no
honey3	honey-dipping	groupB	subject63	F	24.48800789	adult	DG	insert	Yes	2	NA	no
honey3	honey-dipping	groupB	subject63	F	24.48800789	adult	DG	insert	Yes	1	NA	no
honey3	honey-dipping	groupB	subject63	F	24.48800789	adult	DG	insert	Yes	2	NA	no
honey3	honey-dipping	groupB	subject63	F	24.48800789	adult	DG	insert	Yes	11	NA	no
larvae5	larvae_extraction	groupA	subject48	M	19.10746064	adult	DG	insert	No	1	NA	no
larvae5	larvae_extraction	groupA	subject48	M	19.10746064	adult	DG	insert	No	1	NA	no
larvae5	larvae_extraction	groupA	subject48	M	19.10746064	adult	DG	insert	No	1	NA	no
larvae5	larvae_extraction	groupA	subject48	M	19.10746064	adult	DG	insert	No	2	NA	no
larvae5	larvae_extraction	groupA	subject48	M	19.10746064	adult	DG	insert	No	2	NA	no
larvae5	larvae_extraction	groupA	subject48	M	19.10746064	adult	DG	insert	No	1	NA	no
larvae5	larvae_extraction	groupA	subject48	M	19.10746064	adult	DG	insert	No	1	NA	no
larvae5	larvae_extraction	groupA	subject48	M	19.10746064	adult	DG	insert	No	1	NA	no
larvae5	larvae_extraction	groupA	subject48	M	19.10746064	adult	FHT	insert	No	1	NA	no
larvae5	larvae_extraction	groupA	subject48	M	19.10746064	adult	FHT	insert	No	1	NA	no
larvae5	larvae_extraction	groupA	subject48	M	19.10746064	adult	DG	insert	No	1	NA	no
larvae5	larvae_extraction	groupA	subject48	M	19.10746064	adult	FHT	insert	No	2	NA	no
larvae5	larvae_extraction	groupA	subject48	M	19.10746064	adult	DG	insert	No	1	NA	no
larvae5	larvae_extraction	groupA	subject48	M	19.10746064	adult	DG	insert	No	1	NA	no
honey3	honey-dipping	groupB	subject63	F	24.48800789	adult	DG	insert	Yes	1	NA	no
honey3	honey-dipping	groupB	subject63	F	24.48800789	adult	DG	insert	Yes	1	NA	no
honey3	honey-dipping	groupB	subject63	F	24.48800789	adult	DG	insert	Yes	2	NA	no
honey3	honey-dipping	groupB	subject63	F	24.48800789	adult	DG	insert	Yes	3	NA	no
honey3	honey-dipping	groupB	subject63	F	24.48800789	adult	DG	insert	Yes	1	NA	no
ant22	ant-dipping	groupB	subject49	M	5.487905066	non-adult	DG	insert	No	Unclear	NA	no
ant22	ant-dipping	groupB	subject49	M	5.487905066	non-adult	DG	insert	No	1	NA	no
ant23	ant-dipping	groupB	subject15	M	19.69883641	adult	DG	insert	No	1	NA	no
ant23	ant-dipping	groupB	subject15	M	19.69883641	adult	DG	insert	No	1	NA	no
ant23	ant-dipping	groupB	subject15	M	19.69883641	adult	DG	insert	No	1	NA	no
ant23	ant-dipping	groupB	subject15	M	19.69883641	adult	DG	insert	No	1	NA	no
ant23	ant-dipping	groupB	subject15	M	19.69883641	adult	DG	insert	No	1	NA	no
ant23	ant-dipping	groupB	subject15	M	19.69883641	adult	DG	insert	No	1	NA	no
ant23	ant-dipping	groupB	subject26	M	23.27173169	adult	DG	insert	Yes	Unclear	NA	no
ant23	ant-dipping	groupB	subject26	M	23.27173169	adult	DG	insert	Yes	1	NA	no
ant23	ant-dipping	groupB	subject26	M	23.27173169	adult	DG	insert	Yes	1	NA	no
ant23	ant-dipping	groupB	subject26	M	23.27173169	adult	DG	insert	Yes	1	NA	no
ant23	ant-dipping	groupB	subject26	M	23.27173169	adult	DG	insert	Yes	1	NA	no
ant24	ant-dipping	groupC	subject70	M	4.668674699	non-adult	DG	insert	No	Unclear	NA	no
ant24	ant-dipping	groupC	subject70	M	4.668674699	non-adult	DG	insert	No	Unclear	NA	no
ant24	ant-dipping	groupC	subject70	M	4.668674699	non-adult	DG	insert	No	Unclear	NA	no
nut14	nut_extraction	groupA	subject57	F	7.608487337	non-adult	FHT	insert	No	1	NA	no
nut14	nut_extraction	groupA	subject57	F	7.608487337	non-adult	FHT	insert	No	1	NA	no
nut14	nut_extraction	groupA	subject57	F	7.608487337	non-adult	FHT	insert	No	1	NA	no
nut14	nut_extraction	groupA	subject57	F	7.608487337	non-adult	FHT	insert	No	1	NA	no
nut14	nut_extraction	groupA	subject57	F	7.608487337	non-adult	FHT	insert	No	1	NA	no
nut14	nut_extraction	groupA	subject57	F	7.608487337	non-adult	FHT	insert	No	1	NA	no
nut14	nut_extraction	groupA	subject57	F	7.608487337	non-adult	FHT	insert	No	3	NA	no
nut14	nut_extraction	groupA	subject57	F	7.608487337	non-adult	FHT	insert	No	1	NA	no
nut14	nut_extraction	groupA	subject57	F	7.608487337	non-adult	FHT	insert	No	5	NA	no
nut14	nut_extraction	groupA	subject57	F	7.608487337	non-adult	FHT	insert	No	1	NA	no
nut14	nut_extraction	groupA	subject57	F	7.608487337	non-adult	FHT	insert	No	1	NA	no
nut14	nut_extraction	groupA	subject57	F	7.608487337	non-adult	FHT	insert	No	1	NA	no
nut14	nut_extraction	groupA	subject57	F	7.608487337	non-adult	FHT	insert	No	1	NA	no
nut14	nut_extraction	groupA	subject57	F	7.608487337	non-adult	FHT	insert	No	1	NA	no
nut14	nut_extraction	groupA	subject57	F	7.608487337	non-adult	FHT	insert	No	1	NA	no
nut14	nut_extraction	groupA	subject57	F	7.608487337	non-adult	FHT	insert	No	1	NA	no
nut14	nut_extraction	groupA	subject57	F	7.608487337	non-adult	FHT	insert	No	1	NA	no
nut14	nut_extraction	groupA	subject57	F	7.608487337	non-adult	DG	insert	No	Unclear	NA	no
nut14	nut_extraction	groupA	subject57	F	7.608487337	non-adult	DG	insert	No	1	NA	no
nut14	nut_extraction	groupA	subject57	F	7.608487337	non-adult	DG	insert	No	2	NA	no
nut14	nut_extraction	groupA	subject57	F	7.608487337	non-adult	DG	insert	No	2	NA	no
nut14	nut_extraction	groupA	subject57	F	7.608487337	non-adult	DG	insert	No	1	NA	no
nut14	nut_extraction	groupA	subject57	F	7.608487337	non-adult	DG	insert	No	1	NA	no
insect7	insect_extraction	groupB	subject40	M	14.73986857	non-adult	DG	insert	Yes	1	NA	no
insect7	insect_extraction	groupB	subject40	M	14.73986857	non-adult	DG	insert	Yes	2	NA	no
nut15	nut_extraction	groupC	subject66	M	17.56815562	adult	FHT	insert	No	1	NA	no
nut15	nut_extraction	groupC	subject66	M	17.56815562	adult	FHT	insert	No	1	NA	no
honey6	honey-dipping	groupB	subject51	M	2.025547445	non-adult	FH	insert	No	1	NA	no
honey6	honey-dipping	groupB	subject59	M	8.513550506	non-adult	DG	insert	No	1	NA	no
honey6	honey-dipping	groupB	subject59	M	8.513550506	non-adult	DG	insert	No	1	NA	no
honey6	honey-dipping	groupB	subject59	M	8.513550506	non-adult	DG	insert	No	1	NA	no
honey6	honey-dipping	groupB	subject59	M	8.513550506	non-adult	DG	insert	No	1	NA	no
honey6	honey-dipping	groupB	subject59	M	8.513550506	non-adult	DG	insert	No	1	NA	no
honey6	honey-dipping	groupB	subject59	M	8.513550506	non-adult	DG	insert	No	1	NA	no
honey6	honey-dipping	groupB	subject59	M	8.513550506	non-adult	DG	insert	No	2	NA	no
honey6	honey-dipping	groupB	subject59	M	8.513550506	non-adult	DG	insert	No	1	NA	no
honey6	honey-dipping	groupB	subject59	M	8.513550506	non-adult	DG	insert	No	1	NA	no
honey6	honey-dipping	groupB	subject59	M	8.513550506	non-adult	DG	insert	No	Unclear	NA	no
honey6	honey-dipping	groupB	subject59	M	8.513550506	non-adult	DG	insert	No	1	NA	no
honey6	honey-dipping	groupB	subject59	M	8.513550506	non-adult	DG	insert	No	1	NA	no
honey6	honey-dipping	groupB	subject59	M	8.513550506	non-adult	DG	insert	No	1	NA	no
honey6	honey-dipping	groupB	subject59	M	8.513550506	non-adult	DG	insert	No	1	NA	no
honey6	honey-dipping	groupB	subject59	M	8.513550506	non-adult	DG	insert	No	1	NA	no
honey6	honey-dipping	groupB	subject59	M	8.513550506	non-adult	DG	insert	No	1	NA	no
honey6	honey-dipping	groupB	subject59	M	8.513550506	non-adult	FHT	insert	No	1	NA	no
honey6	honey-dipping	groupB	subject59	M	8.513550506	non-adult	DG	insert	No	1	NA	no
honey6	honey-dipping	groupB	subject59	M	8.513550506	non-adult	DG	insert	No	1	NA	no
honey6	honey-dipping	groupB	subject59	M	8.513550506	non-adult	DG	insert	No	Unclear	NA	no
honey6	honey-dipping	groupB	subject59	M	8.513550506	non-adult	DG	insert	No	2	NA	no
honey6	honey-dipping	groupB	subject59	M	8.513550506	non-adult	DG	insert	No	2	NA	no
honey6	honey-dipping	groupB	subject59	M	8.513550506	non-adult	DG	insert	No	2	NA	no
honey6	honey-dipping	groupB	subject59	M	8.513550506	non-adult	DG	insert	No	1	NA	no
honey6	honey-dipping	groupB	subject59	M	8.513550506	non-adult	DG	insert	No	1	NA	no
honey6	honey-dipping	groupB	subject59	M	8.513550506	non-adult	DG	insert	No	2	NA	no
honey6	honey-dipping	groupB	subject59	M	8.513550506	non-adult	DG	insert	No	1	NA	no
honey6	honey-dipping	groupB	subject59	M	8.513550506	non-adult	DG	insert	No	2	NA	no
honey6	honey-dipping	groupB	subject59	M	8.513550506	non-adult	DG	insert	No	1	NA	no
honey6	honey-dipping	groupB	subject59	M	8.513550506	non-adult	DG	insert	No	1	NA	no
honey6	honey-dipping	groupB	subject59	M	8.513550506	non-adult	DG	insert	No	1	NA	no
honey6	honey-dipping	groupB	subject59	M	8.513550506	non-adult	DG	insert	No	1	NA	no
honey6	honey-dipping	groupB	subject59	M	8.513550506	non-adult	DG	insert	No	1	NA	no
honey6	honey-dipping	groupB	subject59	M	8.513550506	non-adult	DG	insert	No	1	NA	no
honey6	honey-dipping	groupB	subject59	M	8.513550506	non-adult	DG	insert	No	2	NA	no
honey6	honey-dipping	groupB	subject59	M	8.513550506	non-adult	DG	insert	No	1	NA	no
honey6	honey-dipping	groupB	subject59	M	8.513550506	non-adult	DG	insert	No	2	NA	no
honey6	honey-dipping	groupB	subject59	M	8.513550506	non-adult	DG	insert	No	2	NA	no
honey6	honey-dipping	groupB	subject59	M	8.513550506	non-adult	DG	insert	No	1	NA	no
honey6	honey-dipping	groupB	subject59	M	8.513550506	non-adult	DG	insert	No	1	NA	no
honey6	honey-dipping	groupB	subject59	M	8.513550506	non-adult	DG	insert	No	1	NA	no
honey6	honey-dipping	groupB	subject59	M	8.513550506	non-adult	DG	insert	No	1	NA	no
honey6	honey-dipping	groupB	subject59	M	8.513550506	non-adult	DG	insert	No	1	NA	no
honey6	honey-dipping	groupB	subject59	M	8.513550506	non-adult	DG	insert	No	2	NA	no
honey6	honey-dipping	groupB	subject59	M	8.513550506	non-adult	DG	insert	No	1	NA	no
honey6	honey-dipping	groupB	subject59	M	8.513550506	non-adult	DG	insert	No	1	NA	no
honey6	honey-dipping	groupB	subject59	M	8.513550506	non-adult	DG	insert	No	2	NA	no
honey6	honey-dipping	groupB	subject59	M	8.513550506	non-adult	DG	insert	No	1	NA	no
honey6	honey-dipping	groupB	subject59	M	8.513550506	non-adult	DG	insert	No	1	NA	no
honey6	honey-dipping	groupB	subject59	M	8.513550506	non-adult	DG	insert	No	Unclear	NA	no
honey6	honey-dipping	groupB	subject59	M	8.513550506	non-adult	DG	insert	No	Unclear	NA	no
honey6	honey-dipping	groupB	subject59	M	8.513550506	non-adult	DG	insert	No	Unclear	NA	no
nut2	nut_extraction	groupB	subject64	F	18.6091718	adult	DG	insert	No	1	NA	no
nut2	nut_extraction	groupB	subject64	F	18.6091718	adult	DG	insert	No	1	NA	no
nut2	nut_extraction	groupB	subject64	F	18.6091718	adult	DG	insert	No	1	NA	no
nut2	nut_extraction	groupB	subject64	F	18.6091718	adult	DG	insert	No	2	NA	no
nut2	nut_extraction	groupB	subject64	F	18.6091718	adult	DG	insert	No	1	NA	no
nut2	nut_extraction	groupB	subject64	F	18.6091718	adult	DG	insert	No	2	NA	no
nut2	nut_extraction	groupB	subject64	F	18.6091718	adult	DG	insert	No	2	NA	no
nut2	nut_extraction	groupB	subject64	F	18.6091718	adult	DG	insert	No	2	NA	no
ant6	ant-dipping	groupC	subject65	F	25.37299916	adult	DG	insert	No	1	NA	no
honey2	honey-dipping	groupC	subject65	F	26.45786431	adult	DG	insert	No	1	NA	no
honey2	honey-dipping	groupC	subject65	F	26.45786431	adult	DG	insert	No	4	NA	no
larvae3	larvae_extraction	groupA	subject67	F	14.87200548	non-adult	DG	insert	No	Unclear	NA	no
larvae3	larvae_extraction	groupA	subject67	F	14.86926762	non-adult	DG	insert	No	1	NA	no
larvae3	larvae_extraction	groupA	subject67	F	14.86652977	non-adult	DG	insert	No	1	NA	no
larvae3	larvae_extraction	groupA	subject67	F	14.86379192	non-adult	DG	insert	No	1	NA	no
larvae3	larvae_extraction	groupA	subject67	F	14.86105407	non-adult	DG	insert	No	1	NA	no
larvae3	larvae_extraction	groupA	subject67	F	14.85831622	non-adult	DG	insert	No	1	NA	no
honey2	honey-dipping	groupC	subject68	F	15.45516769	adult	DG	insert	Yes	2	NA	no
honey2	honey-dipping	groupC	subject68	F	15.45516769	adult	DG	insert	Yes	1	NA	no
honey2	honey-dipping	groupC	subject68	F	15.45516769	adult	DG	insert	Yes	1	NA	no
honey5	honey-dipping	groupC	subject68	F	17.63659942	adult	DG	insert	Yes	Unclear	NA	no
honey5	honey-dipping	groupC	subject68	F	17.63659942	adult	DG	insert	Yes	4	NA	no
honey2	honey-dipping	groupC	subject69	F	31.45516769	adult	FH	insert	Yes	1	NA	no
honey2	honey-dipping	groupC	subject69	F	31.45516769	adult	DG	insert	Yes	4	NA	no
honey2	honey-dipping	groupC	subject69	F	31.45516769	adult	FH	insert	Yes	1	NA	no
honey2	honey-dipping	groupC	subject69	F	31.45516769	adult	FH	insert	Yes	1	NA	no
honey2	honey-dipping	groupC	subject69	F	31.45516769	adult	DG	insert	Yes	1	NA	no
honey2	honey-dipping	groupC	subject69	F	31.45516769	adult	DG	insert	Yes	1	NA	no
honey2	honey-dipping	groupC	subject69	F	31.45516769	adult	DG	insert	Yes	1	NA	no
honey2	honey-dipping	groupC	subject69	F	31.45516769	adult	DG	insert	Yes	2	NA	no
honey2	honey-dipping	groupC	subject69	F	31.45516769	adult	FH	insert	Yes	1	NA	no
honey2	honey-dipping	groupC	subject69	F	31.45516769	adult	DG	insert	Yes	1	NA	no
honey2	honey-dipping	groupC	subject69	F	31.45516769	adult	DG	insert	Yes	1	NA	no
honey2	honey-dipping	groupC	subject69	F	31.45516769	adult	DG	insert	Yes	1	NA	no
honey2	honey-dipping	groupC	subject69	F	31.45516769	adult	DG	insert	Yes	2	NA	no
honey2	honey-dipping	groupC	subject69	F	31.45516769	adult	DG	insert	Yes	2	NA	no
honey2	honey-dipping	groupC	subject69	F	31.45516769	adult	DG	insert	Yes	2	NA	no
honey2	honey-dipping	groupC	subject69	F	31.45516769	adult	DG	insert	Yes	2	NA	no
honey2	honey-dipping	groupC	subject69	F	31.45516769	adult	DG	insert	Yes	1	NA	no
honey2	honey-dipping	groupC	subject69	F	31.45516769	adult	DG	insert	Yes	1	NA	no
honey2	honey-dipping	groupC	subject69	F	31.45516769	adult	DG	insert	Yes	1	NA	no
honey2	honey-dipping	groupC	subject69	F	31.45516769	adult	DG	insert	Yes	1	NA	no
honey6	honey-dipping	groupB	subject59	M	8.513550506	non-adult	FHT	insert	No	1	NA	no
honey6	honey-dipping	groupB	subject59	M	8.513550506	non-adult	FHT	insert	No	2	NA	no
honey6	honey-dipping	groupB	subject59	M	8.513550506	non-adult	FHT	insert	No	1	NA	no
honey6	honey-dipping	groupB	subject59	M	8.513550506	non-adult	DG	insert	No	1	NA	no
honey6	honey-dipping	groupB	subject59	M	8.513550506	non-adult	DG	insert	No	1	NA	no
honey6	honey-dipping	groupB	subject59	M	8.513550506	non-adult	FHT	insert	No	1	NA	no
honey6	honey-dipping	groupB	subject59	M	8.513550506	non-adult	DG	insert	No	1	NA	no
honey6	honey-dipping	groupB	subject59	M	8.513550506	non-adult	FHT	insert	No	1	NA	no
honey6	honey-dipping	groupB	subject59	M	8.513550506	non-adult	DG	insert	No	1	NA	no
honey6	honey-dipping	groupB	subject59	M	8.513550506	non-adult	FHT	insert	No	1	NA	no
honey6	honey-dipping	groupB	subject59	M	8.513550506	non-adult	FHT	insert	No	1	NA	no
honey6	honey-dipping	groupB	subject59	M	8.513550506	non-adult	FHT	insert	No	1	NA	no
honey6	honey-dipping	groupB	subject59	M	8.513550506	non-adult	FHT	insert	No	1	NA	no
honey6	honey-dipping	groupB	subject59	M	8.513550506	non-adult	DG	insert	No	1	NA	no
honey2	honey-dipping	groupC	subject69	F	31.45516769	adult	DG	insert	Yes	1	NA	no
honey2	honey-dipping	groupC	subject69	F	31.45516769	adult	DG	insert	Yes	1	NA	no
honey2	honey-dipping	groupC	subject69	F	31.45516769	adult	DG	insert	Yes	1	NA	no
honey2	honey-dipping	groupC	subject69	F	31.45516769	adult	DG	insert	Yes	1	NA	no
honey2	honey-dipping	groupC	subject69	F	31.45516769	adult	DG	insert	Yes	1	NA	no
honey2	honey-dipping	groupC	subject69	F	31.45516769	adult	DG	insert	Yes	2	NA	no
honey2	honey-dipping	groupC	subject69	F	31.45516769	adult	DG	insert	Yes	1	NA	no
honey2	honey-dipping	groupC	subject69	F	31.45516769	adult	DG	insert	Yes	1	NA	no
honey2	honey-dipping	groupC	subject69	F	31.45516769	adult	DG	insert	Yes	1	NA	no
honey2	honey-dipping	groupC	subject69	F	31.45516769	adult	DG	insert	Yes	2	NA	no
honey2	honey-dipping	groupC	subject69	F	31.45516769	adult	DG	insert	Yes	1	NA	no
honey2	honey-dipping	groupC	subject69	F	31.45516769	adult	DG	insert	Yes	1	NA	no
honey2	honey-dipping	groupC	subject69	F	31.45516769	adult	DG	insert	Yes	1	NA	no
honey2	honey-dipping	groupC	subject69	F	31.45516769	adult	DG	insert	Yes	1	NA	no
honey2	honey-dipping	groupC	subject69	F	31.45516769	adult	DG	insert	Yes	2	NA	no
honey2	honey-dipping	groupC	subject69	F	31.45516769	adult	DG	insert	Yes	1	NA	no
honey2	honey-dipping	groupC	subject69	F	31.45516769	adult	DG	insert	Yes	1	NA	no
honey2	honey-dipping	groupC	subject69	F	31.45516769	adult	DG	insert	Yes	1	NA	no
honey2	honey-dipping	groupC	subject69	F	31.45516769	adult	FH	insert	Yes	5	NA	no
honey2	honey-dipping	groupC	subject69	F	31.45516769	adult	DG	insert	Yes	1	NA	no
honey2	honey-dipping	groupC	subject69	F	31.45516769	adult	DG	insert	Yes	1	NA	no
honey2	honey-dipping	groupC	subject69	F	31.45516769	adult	DG	insert	Yes	1	NA	no
honey2	honey-dipping	groupC	subject69	F	31.45516769	adult	FH	insert	Yes	2	NA	no
honey2	honey-dipping	groupC	subject69	F	31.45516769	adult	DG	insert	Yes	1	NA	no
honey2	honey-dipping	groupC	subject69	F	31.45516769	adult	DG	insert	Yes	1	NA	no
honey2	honey-dipping	groupC	subject69	F	31.45516769	adult	DG	insert	Yes	1	NA	no
honey2	honey-dipping	groupC	subject69	F	31.45516769	adult	DG	insert	Yes	1	NA	no
ant24	ant-dipping	groupB	subject46	M	1.056569343	non-adult	FH	insert	No	Unclear	NA	no
honey2	honey-dipping	groupC	subject69	F	31.45516769	adult	DG	insert	Yes	1	NA	no
honey2	honey-dipping	groupC	subject69	F	31.45516769	adult	DG	insert	Yes	1	NA	no
honey2	honey-dipping	groupC	subject69	F	31.45516769	adult	DG	insert	Yes	2	NA	no
honey2	honey-dipping	groupC	subject69	F	31.45516769	adult	DG	insert	Yes	1	NA	no
larvae1	larvae_extraction	groupA	subject44	F	43.54626757	adult	DG	lever	No	NA	Unclear	yes
larvae1	larvae_extraction	groupA	subject48	M	19.37113805	adult	FHT	lever	No	NA	Unclear	yes
larvae1	larvae_extraction	groupA	subject11	M	20.97610752	adult	DG	lever	No	NA	Whole	yes
larvae1	larvae_extraction	groupA	subject11	M	20.97610752	adult	DG	prod	No	NA	None	no
larvae1	larvae_extraction	groupA	subject11	M	20.97610752	adult	DG	lever	No	NA	Whole	yes
larvae1	larvae_extraction	groupA	subject11	M	20.97610752	adult	DG	lever	No	NA	Whole	yes
larvae1	larvae_extraction	groupA	subject11	M	20.97610752	adult	DG	lever	No	NA	Partial	yes
larvae1	larvae_extraction	groupA	subject11	M	20.97610752	adult	DG	lever	No	NA	Whole	yes
larvae1	larvae_extraction	groupA	subject48	M	19.37113805	adult	FHT	lever	No	NA	Whole	yes
larvae1	larvae_extraction	groupA	subject48	M	19.37113805	adult	FHT	lever	No	NA	Whole	yes
larvae1	larvae_extraction	groupA	subject48	M	19.37113805	adult	FHT	lever	No	NA	None	yes
larvae1	larvae_extraction	groupA	subject48	M	19.37113805	adult	FHT	prod	No	NA	None	no
larvae1	larvae_extraction	groupA	subject48	M	19.37113805	adult	FHT	lever	No	NA	Whole	yes
larvae1	larvae_extraction	groupA	subject48	M	19.37113805	adult	FHT	prod	No	NA	None	no
larvae1	larvae_extraction	groupA	subject48	M	19.37113805	adult	FHT	lever	No	NA	Whole	yes
larvae1	larvae_extraction	groupA	subject48	M	19.37113805	adult	FHT	prod	No	NA	Unclear	no
larvae1	larvae_extraction	groupA	subject48	M	19.37113805	adult	FHT	prod	No	NA	Unclear	no
larvae1	larvae_extraction	groupA	subject48	M	19.37113805	adult	FH	lever	No	NA	Unclear	yes
insect1	insect_extraction	groupC	subject30	F	5.556366956	non-adult	FHT	stir	No	NA	NA	no
insect1	insect_extraction	groupC	subject30	F	5.556366956	non-adult	DG	prod	No	NA	NA	no
ant2	ant-dipping	groupA	subject35	M	2.844626968	non-adult	DG	prod	No	NA	NA	no
larvae1	larvae_extraction	groupA	subject44	F	43.54626757	adult	DG	lever	No	NA	Whole	yes
larvae1	larvae_extraction	groupA	subject41	F	4.185218978	non-adult	FHT	lever	Yes	NA	Partial	yes
larvae1	larvae_extraction	groupA	subject41	F	4.185218978	non-adult	FHT	prod	Yes	NA	Partial	no
larvae1	larvae_extraction	groupA	subject41	F	4.185218978	non-adult	FHT	lever	Yes	NA	Partial	yes
larvae1	larvae_extraction	groupA	subject41	F	4.185218978	non-adult	FHT	lever	Yes	NA	Partial	yes
larvae1	larvae_extraction	groupA	subject41	F	4.185218978	non-adult	FH	prod	Yes	NA	Partial	no
larvae1	larvae_extraction	groupA	subject41	F	4.185218978	non-adult	FHT	lever	Yes	NA	Partial	yes
larvae1	larvae_extraction	groupA	subject41	F	4.185218978	non-adult	FH	prod	Yes	NA	Partial	no
larvae1	larvae_extraction	groupA	subject41	F	4.185218978	non-adult	FH	prod	Yes	NA	Partial	no
larvae1	larvae_extraction	groupA	subject41	F	4.185218978	non-adult	FHT	prod	Yes	NA	Partial	no
larvae1	larvae_extraction	groupA	subject41	F	4.185218978	non-adult	FHT	prod	Yes	NA	Partial	no
larvae1	larvae_extraction	groupA	subject41	F	4.185218978	non-adult	FHT	prod	Yes	NA	Partial	no
larvae1	larvae_extraction	groupA	subject41	F	4.185218978	non-adult	FHT	lever	Yes	NA	Partial	yes
larvae1	larvae_extraction	groupA	subject41	F	4.185218978	non-adult	FHT	screw	Yes	NA	Partial	no
larvae1	larvae_extraction	groupA	subject41	F	4.185218978	non-adult	FHT	pound	Yes	NA	Partial	no
larvae1	larvae_extraction	groupA	subject41	F	4.185218978	non-adult	FHT	screw	Yes	NA	Partial	no
larvae1	larvae_extraction	groupA	subject41	F	4.185218978	non-adult	FHT	prod	Yes	NA	Partial	no
larvae1	larvae_extraction	groupA	subject41	F	4.185218978	non-adult	FHT	prod	Yes	NA	Partial	no
larvae1	larvae_extraction	groupA	subject41	F	4.185218978	non-adult	FHT	lever	Yes	NA	Partial	yes
larvae1	larvae_extraction	groupA	subject41	F	4.185218978	non-adult	FHT	lever	Yes	NA	Partial	yes
larvae1	larvae_extraction	groupA	subject41	F	4.185218978	non-adult	FHT	lever	Yes	NA	Partial	yes
larvae1	larvae_extraction	groupA	subject41	F	4.185218978	non-adult	FHT	pound	Yes	NA	Partial	no
ant20	ant-dipping	groupA	subject34	F	36.22243599	adult	DG	stir	No	NA	NA	no
ant20	ant-dipping	groupA	subject5	M	14.76796715	non-adult	DG	stir	No	NA	NA	no
ant20	ant-dipping	groupA	subject36	M	4.75399361	non-adult	FHT	prod	No	NA	NA	no
ant20	ant-dipping	groupA	subject36	M	4.75399361	non-adult	FHT	prod	No	NA	NA	no
ant20	ant-dipping	groupA	subject5	M	14.76796715	non-adult	DG	screw	No	NA	NA	no
larvae6	larvae_extraction	groupA	subject5	M	14.77344285	non-adult	DG	screw	No	NA	None	no
larvae6	larvae_extraction	groupA	subject5	M	14.77344285	non-adult	DG	prod	No	NA	None	no
larvae6	larvae_extraction	groupA	subject5	M	14.77344285	non-adult	DG	prod	No	NA	None	no
larvae5	larvae_extraction	groupA	subject42	F	5.899061033	non-adult	DG	stir	No	NA	None	no
larvae5	larvae_extraction	groupA	subject42	F	5.899061033	non-adult	DG	lever	No	NA	None	yes
larvae5	larvae_extraction	groupA	subject42	F	5.899061033	non-adult	DG	lever	No	NA	Whole	yes
larvae5	larvae_extraction	groupA	subject42	F	5.899061033	non-adult	FHT	prod	No	NA	Partial	no
larvae5	larvae_extraction	groupA	subject42	F	5.899061033	non-adult	FHT	lever	No	NA	Whole	yes
larvae5	larvae_extraction	groupA	subject42	F	5.899061033	non-adult	FHT	lever	No	NA	Partial	yes
larvae5	larvae_extraction	groupA	subject42	F	5.899061033	non-adult	FHT	lever	No	NA	Whole	yes
larvae5	larvae_extraction	groupA	subject42	F	5.899061033	non-adult	FHT	lever	No	NA	Whole	yes
larvae5	larvae_extraction	groupA	subject42	F	5.899061033	non-adult	DG	prod	No	NA	None	no
larvae5	larvae_extraction	groupA	subject42	F	5.899061033	non-adult	FHT	lever	No	NA	Partial	yes
larvae5	larvae_extraction	groupA	subject42	F	5.899061033	non-adult	FHT	lever	No	NA	Partial	yes
larvae5	larvae_extraction	groupA	subject42	F	5.899061033	non-adult	DG	prod	No	NA	Partial	no
larvae5	larvae_extraction	groupA	subject42	F	5.899061033	non-adult	FHT	lever	No	NA	Partial	yes
larvae5	larvae_extraction	groupA	subject44	F	43.28268309	adult	DG	lever	No	NA	Whole	yes
larvae5	larvae_extraction	groupA	subject44	F	43.28268309	adult	DG	lever	No	NA	Whole	yes
larvae5	larvae_extraction	groupA	subject44	F	43.28268309	adult	DG	lever	No	NA	Partial	yes
larvae5	larvae_extraction	groupA	subject44	F	43.28268309	adult	DG	lever	No	NA	Partial	yes
larvae5	larvae_extraction	groupA	subject44	F	43.28268309	adult	DG	lever	No	NA	Whole	yes
larvae5	larvae_extraction	groupA	subject44	F	43.28268309	adult	DG	lever	No	NA	None	yes
larvae5	larvae_extraction	groupA	subject44	F	43.28268309	adult	DG	lever	No	NA	None	yes
larvae5	larvae_extraction	groupA	subject44	F	43.28268309	adult	DG	prod	No	NA	None	no
larvae5	larvae_extraction	groupA	subject44	F	43.28268309	adult	DG	lever	No	NA	None	yes
larvae5	larvae_extraction	groupA	subject48	M	19.10746064	adult	FHT	lever	No	NA	Partial	yes
larvae5	larvae_extraction	groupA	subject48	M	19.10746064	adult	FHT	lever	No	NA	Whole	yes
larvae5	larvae_extraction	groupA	subject48	M	19.10746064	adult	FHT	lever	No	NA	Partial	yes
larvae5	larvae_extraction	groupA	subject48	M	19.10746064	adult	FHT	lever	No	NA	Unclear	yes
larvae5	larvae_extraction	groupA	subject48	M	19.10746064	adult	FHT	lever	No	NA	Whole	yes
larvae5	larvae_extraction	groupA	subject44	F	43.28268309	adult	DG	lever	No	NA	None	yes
larvae5	larvae_extraction	groupA	subject44	F	43.28268309	adult	DG	prod	No	NA	None	no
larvae5	larvae_extraction	groupA	subject44	F	43.28268309	adult	DG	lever	No	NA	Unclear	yes
larvae5	larvae_extraction	groupA	subject44	F	43.28268309	adult	DG	lever	No	NA	Partial	yes
larvae5	larvae_extraction	groupA	subject48	M	19.10746064	adult	DG	stir	No	NA	Unclear	no
larvae5	larvae_extraction	groupA	subject48	M	19.10746064	adult	FHT	lever	No	NA	Unclear	yes
larvae5	larvae_extraction	groupA	subject48	M	19.10746064	adult	FHT	lever	No	NA	Unclear	yes
larvae5	larvae_extraction	groupA	subject48	M	19.10746064	adult	DG	lever	No	NA	Unclear	yes
larvae5	larvae_extraction	groupA	subject48	M	19.10746064	adult	DG	lever	No	NA	Unclear	yes
larvae5	larvae_extraction	groupA	subject48	M	19.10746064	adult	DG	lever	No	NA	Unclear	yes
larvae5	larvae_extraction	groupA	subject48	M	19.10746064	adult	DG	lever	No	NA	Whole	yes
larvae5	larvae_extraction	groupA	subject48	M	19.10746064	adult	DG	lever	No	NA	Whole	yes
larvae5	larvae_extraction	groupA	subject48	M	19.10746064	adult	DG	lever	No	NA	Whole	yes
larvae5	larvae_extraction	groupA	subject48	M	19.10746064	adult	DG	lever	No	NA	Whole	yes
larvae5	larvae_extraction	groupA	subject48	M	19.10746064	adult	DG	lever	No	NA	Partial	yes
larvae5	larvae_extraction	groupA	subject48	M	19.10746064	adult	FHT	lever	No	NA	Partial	yes
larvae5	larvae_extraction	groupA	subject48	M	19.10746064	adult	DG	lever	No	NA	Unclear	yes
larvae5	larvae_extraction	groupA	subject48	M	19.10746064	adult	DG	lever	No	NA	Partial	yes
larvae5	larvae_extraction	groupA	subject48	M	19.10746064	adult	FHT	lever	No	NA	Unclear	yes
larvae5	larvae_extraction	groupA	subject48	M	19.10746064	adult	DG	lever	No	NA	Unclear	yes
larvae5	larvae_extraction	groupA	subject48	M	19.10746064	adult	DG	lever	No	NA	Unclear	yes
ant22	ant-dipping	groupB	subject43	F	20.29634941	adult	DG	stir	Yes	NA	NA	no
ant22	ant-dipping	groupB	subject49	M	5.487905066	non-adult	DG	prod	No	NA	NA	no
ant22	ant-dipping	groupB	subject43	F	20.29634941	adult	DG	stir	Yes	NA	NA	no
ant22	ant-dipping	groupB	subject49	M	5.487905066	non-adult	DG	prod	No	NA	NA	no
ant22	ant-dipping	groupB	subject43	F	20.29634941	adult	DG	prod	Yes	NA	NA	no
ant23	ant-dipping	groupB	subject26	M	23.27173169	adult	DG	prod	Yes	NA	NA	no
ant23	ant-dipping	groupC	subject15	M	19.69883641	adult	DG	stir	No	NA	NA	no
ant23	ant-dipping	groupC	subject15	M	19.69883641	adult	DG	prod	No	NA	NA	no
ant23	ant-dipping	groupB	subject26	M	23.27173169	adult	DG	stir	Yes	NA	NA	no
ant23	ant-dipping	groupC	subject15	M	19.69883641	adult	DG	prod	No	NA	NA	no
ant23	ant-dipping	groupC	subject15	M	19.69883641	adult	DG	prod	No	NA	NA	no
ant23	ant-dipping	groupC	subject15	M	19.69883641	adult	DG	prod	No	NA	NA	no
ant23	ant-dipping	groupB	subject26	M	23.27173169	adult	DG	prod	Yes	NA	NA	no
ant23	ant-dipping	groupB	subject26	M	23.27173169	adult	DG	screw	Yes	NA	NA	no
ant23	ant-dipping	groupC	subject15	M	19.69883641	adult	DG	prod	No	NA	NA	no
ant23	ant-dipping	groupB	subject26	M	23.27173169	adult	DG	stir	Yes	NA	NA	no
nut14	nut_extraction	groupA	subject57	F	7.608487337	non-adult	FHT	lever	No	NA	NA	yes
nut14	nut_extraction	groupA	subject57	F	7.608487337	non-adult	FHT	lever	No	NA	NA	yes
nut14	nut_extraction	groupA	subject57	F	7.608487337	non-adult	FHT	lever	No	NA	NA	yes
nut14	nut_extraction	groupA	subject57	F	7.608487337	non-adult	FHT	lever	No	NA	NA	yes
nut14	nut_extraction	groupA	subject57	F	7.608487337	non-adult	FHT	lever	No	NA	NA	yes
nut14	nut_extraction	groupA	subject57	F	7.608487337	non-adult	FHT	lever	No	NA	NA	yes
nut14	nut_extraction	groupA	subject57	F	7.608487337	non-adult	FHT	lever	No	NA	NA	yes
nut14	nut_extraction	groupA	subject57	F	7.608487337	non-adult	FHT	prod	No	NA	NA	no
nut14	nut_extraction	groupA	subject57	F	7.608487337	non-adult	FHT	lever	No	NA	NA	yes
nut14	nut_extraction	groupA	subject57	F	7.608487337	non-adult	FHT	lever	No	NA	NA	yes
nut14	nut_extraction	groupA	subject57	F	7.608487337	non-adult	FHT	lever	No	NA	NA	yes
nut14	nut_extraction	groupA	subject57	F	7.608487337	non-adult	FHT	lever	No	NA	NA	yes
nut14	nut_extraction	groupA	subject57	F	7.608487337	non-adult	FHT	lever	No	NA	NA	yes
nut14	nut_extraction	groupA	subject57	F	7.608487337	non-adult	FHT	lever	No	NA	NA	yes
nut14	nut_extraction	groupA	subject57	F	7.608487337	non-adult	FHT	lever	No	NA	NA	yes
nut14	nut_extraction	groupA	subject57	F	7.608487337	non-adult	FHT	lever	No	NA	NA	yes
nut14	nut_extraction	groupA	subject57	F	7.608487337	non-adult	FHT	lever	No	NA	NA	yes
nut14	nut_extraction	groupA	subject57	F	7.608487337	non-adult	FHT	lever	No	NA	NA	yes
nut14	nut_extraction	groupA	subject57	F	7.608487337	non-adult	FHT	lever	No	NA	NA	yes
nut14	nut_extraction	groupA	subject57	F	7.608487337	non-adult	DG	lever	No	NA	NA	yes
nut14	nut_extraction	groupA	subject57	F	7.608487337	non-adult	DG	lever	No	NA	NA	yes
nut14	nut_extraction	groupA	subject57	F	7.608487337	non-adult	DG	lever	No	NA	NA	yes
nut14	nut_extraction	groupA	subject57	F	7.608487337	non-adult	DG	lever	No	NA	NA	yes
nut14	nut_extraction	groupA	subject57	F	7.608487337	non-adult	DG	lever	No	NA	NA	yes
nut14	nut_extraction	groupA	subject57	F	7.608487337	non-adult	DG	lever	No	NA	NA	yes
insect7	insect_extraction	groupB	subject40	M	14.73986857	non-adult	DG	prod	Yes	NA	NA	no
insect7	insect_extraction	groupB	subject40	M	14.73986857	non-adult	DG	prod	Yes	NA	NA	no
nut15	nut_extraction	groupC	subject66	M	17.56815562	adult	FHT	lever	No	NA	NA	yes
ant3	ant-dipping	groupC	subject18	M	1.425444596	non-adult	DG	prod	No	NA	NA	no
ant3	ant-dipping	groupC	subject18	M	1.425444596	non-adult	FHT	prod	No	NA	NA	no
insect2	insect_extraction	groupC	subject25	F	22.43054398	adult	DG	prod	No	NA	NA	no
insect2	insect_extraction	groupC	subject25	F	22.43054398	adult	DG	prod	No	NA	NA	no
insect2	insect_extraction	groupC	subject25	F	22.43054398	adult	DG	prod	No	NA	NA	no
insect2	insect_extraction	groupC	subject25	F	22.43054398	adult	DG	prod	No	NA	NA	no
termite1	termite_fishing	groupC	subject66	M	12.46609099	non-adult	FHT	lever	No	NA	NA	yes
termite1	termite_fishing	groupC	subject66	M	12.46609099	non-adult	FHT	lever	No	NA	NA	yes
termite1	termite_fishing	groupC	subject66	M	12.46609099	non-adult	FHT	lever	No	NA	NA	yes
termite1	termite_fishing	groupC	subject66	M	12.46609099	non-adult	FHT	lever	No	NA	NA	yes
termite1	termite_fishing	groupC	subject66	M	12.46609099	non-adult	FHT	stir	No	NA	NA	no
larvae2	larvae_extraction	groupC	subject3	M	20.49074316	adult	DG	prod	Yes	NA	None	no
larvae2	larvae_extraction	groupC	subject3	M	20.49074316	adult	DG	screw	Yes	NA	None	no
termite2	termite_fishing	groupC	subject66	M	12.52906487	non-adult	FHT	lever	No	NA	NA	yes
termite2	termite_fishing	groupC	subject66	M	12.52906487	non-adult	FHT	stir	No	NA	NA	no
termite2	termite_fishing	groupC	subject66	M	12.52906487	non-adult	FHT	lever	No	NA	NA	yes
termite2	termite_fishing	groupC	subject66	M	12.52906487	non-adult	FHT	lever	No	NA	NA	yes
ant3	ant-dipping	groupC	subject18	M	1.425444596	non-adult	FHT	prod	No	NA	NA	no
ant3	ant-dipping	groupC	subject18	M	1.425444596	non-adult	FHT	prod	No	NA	NA	no
ant3	ant-dipping	groupC	subject18	M	1.425444596	non-adult	DG	prod	No	NA	NA	no
ant3	ant-dipping	groupC	subject18	M	1.425444596	non-adult	DG	prod	No	NA	NA	no
ant3	ant-dipping	groupC	subject18	M	1.425444596	non-adult	FHT	prod	No	NA	NA	no
ant3	ant-dipping	groupC	subject18	M	1.425444596	non-adult	DG	prod	No	NA	NA	no
ant3	ant-dipping	groupC	subject18	M	1.425444596	non-adult	FHT	prod	No	NA	NA	no
ant3	ant-dipping	groupC	subject18	M	1.425444596	non-adult	FHT	prod	No	NA	NA	no
ant3	ant-dipping	groupC	subject18	M	1.425444596	non-adult	FHT	prod	No	NA	NA	no
ant3	ant-dipping	groupC	subject18	M	1.425444596	non-adult	FHT	prod	No	NA	NA	no
ant3	ant-dipping	groupC	subject18	M	1.425444596	non-adult	FHT	prod	No	NA	NA	no
ant3	ant-dipping	groupC	subject18	M	1.425444596	non-adult	FHT	prod	No	NA	NA	no
ant3	ant-dipping	groupC	subject18	M	1.425444596	non-adult	FHT	prod	No	NA	NA	no
ant3	ant-dipping	groupC	subject18	M	1.425444596	non-adult	DG	prod	No	NA	NA	no
ant3	ant-dipping	groupC	subject18	M	1.425444596	non-adult	FHT	prod	No	NA	NA	no
ant3	ant-dipping	groupC	subject18	M	1.425444596	non-adult	FHT	prod	No	NA	NA	no
ant3	ant-dipping	groupC	subject18	M	1.425444596	non-adult	FHT	prod	No	NA	NA	no
honey5	honey-dipping	groupC	subject12	M	4.647193063	non-adult	DG	pound	Yes	NA	NA	no
honey5	honey-dipping	groupC	subject12	M	4.647193063	non-adult	DG	pound	Yes	NA	NA	no
honey5	honey-dipping	groupC	subject12	M	4.647193063	non-adult	DG	pound	Yes	NA	NA	no
honey5	honey-dipping	groupC	subject12	M	4.647193063	non-adult	DG	pound	Yes	NA	NA	no
ant9	ant-dipping	groupC	subject6	F	7.337998175	non-adult	DG	prod	Yes	NA	NA	no
ant9	ant-dipping	groupC	subject6	F	7.337998175	non-adult	DG	prod	Yes	NA	NA	no
ant9	ant-dipping	groupC	subject6	F	7.337998175	non-adult	DG	prod	Yes	NA	NA	no
ant9	ant-dipping	groupC	subject6	F	7.337998175	non-adult	DG	prod	Yes	NA	NA	no
honey2	honey-dipping	groupC	subject69	F	31.45516769	adult	FH	pound	Yes	NA	NA	no
honey2	honey-dipping	groupC	subject69	F	31.45516769	adult	DG	pound	Yes	NA	NA	no
honey2	honey-dipping	groupC	subject69	F	31.45516769	adult	FH	pound	Yes	NA	NA	no
honey2	honey-dipping	groupC	subject69	F	31.45516769	adult	DG	pound	Yes	NA	NA	no
honey2	honey-dipping	groupC	subject69	F	31.45516769	adult	DG	pound	Yes	NA	NA	no
honey2	honey-dipping	groupC	subject18	M	5.871291648	non-adult	FH	pound	Yes	NA	NA	no
honey2	honey-dipping	groupC	subject69	F	31.45516769	adult	DG	prod	Yes	NA	NA	no
honey2	honey-dipping	groupC	subject69	F	31.45516769	adult	DG	pound	Yes	NA	NA	no
ant1	ant-dipping	groupC	subject50	F	13.46332877	non-adult	DG	prod	No	NA	NA	no
ant1	ant-dipping	groupC	subject50	F	13.46332877	non-adult	DG	prod	No	NA	NA	no
ant1	ant-dipping	groupC	subject50	F	13.46332877	non-adult	DG	prod	No	NA	NA	no
ant1	ant-dipping	groupC	subject50	F	13.46332877	non-adult	DG	prod	No	NA	NA	no
insect4	insect_extraction	groupC	subject6	F	7.219712526	non-adult	DG	pound	Yes	NA	NA	no
insect4	insect_extraction	groupC	subject6	F	7.219712526	non-adult	DG	prod	Yes	NA	NA	no
termite3	termite_fishing	groupC	subject66	M	14.54006206	non-adult	DG	lever	No	NA	NA	yes
termite3	termite_fishing	groupC	subject66	M	14.54006206	non-adult	DG	screw	No	NA	NA	no
termite3	termite_fishing	groupC	subject66	M	14.54006206	non-adult	DG	screw	No	NA	NA	no
termite3	termite_fishing	groupC	subject66	M	14.54006206	non-adult	DG	screw	No	NA	NA	no
termite3	termite_fishing	groupC	subject66	M	14.54006206	non-adult	DG	lever	No	NA	NA	yes
termite3	termite_fishing	groupC	subject66	M	14.54006206	non-adult	DG	lever	No	NA	NA	yes
termite3	termite_fishing	groupC	subject66	M	14.54006206	non-adult	FHT	screw	No	NA	NA	no
termite3	termite_fishing	groupC	subject66	M	14.54006206	non-adult	DG	prod	No	NA	NA	no
termite3	termite_fishing	groupC	subject66	M	14.54006206	non-adult	DG	screw	No	NA	NA	no
termite3	termite_fishing	groupC	subject66	M	14.54006206	non-adult	DG	screw	No	NA	NA	no
honey2	honey-dipping	groupC	subject3	M	21.45787181	adult	DG	prod	Yes	NA	NA	no
honey2	honey-dipping	groupC	subject68	F	15.45516769	adult	DG	prod	Yes	NA	NA	no
honey2	honey-dipping	groupC	subject3	M	21.45787181	adult	DG	prod	Yes	NA	NA	no
ant6	ant-dipping	groupC	subject3	M	20.37301173	adult	FHT	prod	Yes	NA	NA	no
ant6	ant-dipping	groupC	subject47	F	22.37031306	adult	DG	stir	No	NA	NA	no
ant6	ant-dipping	groupC	subject7	F	29.37300356	adult	DG	stir	No	NA	NA	no
ant6	ant-dipping	groupC	subject47	F	22.37031306	adult	DG	stir	No	NA	NA	no
ant6	ant-dipping	groupC	subject3	M	20.37301173	adult	FHT	prod	Yes	NA	NA	no
ant6	ant-dipping	groupC	subject7	F	29.37300356	adult	DG	stir	No	NA	NA	no
ant6	ant-dipping	groupC	subject3	M	20.37301173	adult	FHT	prod	Yes	NA	NA	no
ant9	ant-dipping	groupC	subject6	F	7.337998175	non-adult	DG	prod	Yes	NA	NA	no
ant9	ant-dipping	groupC	subject6	F	7.337998175	non-adult	DG	prod	Yes	NA	NA	no
ant9	ant-dipping	groupC	subject6	F	7.337998175	non-adult	DG	prod	Yes	NA	NA	no
ant9	ant-dipping	groupC	subject6	F	7.337998175	non-adult	DG	prod	Yes	NA	NA	no
ant9	ant-dipping	groupC	subject6	F	7.337998175	non-adult	DG	prod	Yes	NA	NA	no
ant9	ant-dipping	groupC	subject6	F	7.337998175	non-adult	DG	prod	Yes	NA	NA	no
ant9	ant-dipping	groupC	subject6	F	7.337998175	non-adult	DG	prod	Yes	NA	NA	no
ant9	ant-dipping	groupC	subject6	F	7.337998175	non-adult	DG	prod	Yes	NA	NA	no
ant9	ant-dipping	groupC	subject6	F	7.337998175	non-adult	DG	prod	Yes	NA	NA	no
ant9	ant-dipping	groupC	subject6	F	7.337998175	non-adult	DG	prod	Yes	NA	NA	no
honey5	honey-dipping	groupC	subject10	F	18.63928816	adult	DG	pound	Yes	NA	NA	no
honey5	honey-dipping	groupC	subject10	F	18.63928816	adult	DG	stir	Yes	NA	NA	no
honey5	honey-dipping	groupC	subject10	F	18.63928816	adult	FH	pound	Yes	NA	NA	no
honey5	honey-dipping	groupC	subject10	F	18.63928816	adult	FHT	stir	Yes	NA	NA	no
honey5	honey-dipping	groupC	subject10	F	18.63928816	adult	FHT	pound	Yes	NA	NA	no
honey5	honey-dipping	groupC	subject10	F	18.63928816	adult	FHT	pound	Yes	NA	NA	no
honey5	honey-dipping	groupC	subject68	F	17.63659942	adult	DG	pound	Yes	NA	NA	no
honey5	honey-dipping	groupC	subject68	F	17.63659942	adult	DG	stir	Yes	NA	NA	no
honey5	honey-dipping	groupC	subject18	M	8.052631579	non-adult	FHT	stir	Yes	NA	NA	no
honey5	honey-dipping	groupC	subject18	M	8.052631579	non-adult	FHT	pound	Yes	NA	NA	no
honey5	honey-dipping	groupC	subject18	M	8.052631579	non-adult	DG	prod	Yes	NA	NA	no
termite3	termite_fishing	groupC	subject66	M	14.54006206	non-adult	FHT	screw	No	NA	NA	no
termite3	termite_fishing	groupC	subject66	M	14.54006206	non-adult	FHT	screw	No	NA	NA	no
termite3	termite_fishing	groupC	subject66	M	14.54006206	non-adult	FHT	screw	No	NA	NA	no
termite3	termite_fishing	groupC	subject66	M	14.54006206	non-adult	FHT	screw	No	NA	NA	no
termite3	termite_fishing	groupC	subject66	M	14.54006206	non-adult	DG	screw	No	NA	NA	no
termite3	termite_fishing	groupC	subject66	M	14.54006206	non-adult	DG	screw	No	NA	NA	no
termite3	termite_fishing	groupC	subject66	M	14.54006206	non-adult	DG	lever	No	NA	NA	yes
termite3	termite_fishing	groupC	subject66	M	14.54006206	non-adult	DG	screw	No	NA	NA	no
termite3	termite_fishing	groupC	subject66	M	14.54006206	non-adult	DG	lever	No	NA	NA	yes
termite3	termite_fishing	groupC	subject66	M	14.54006206	non-adult	DG	lever	No	NA	NA	yes
termite3	termite_fishing	groupC	subject66	M	14.54006206	non-adult	DG	lever	No	NA	NA	yes
termite3	termite_fishing	groupC	subject66	M	14.54006206	non-adult	DG	prod	No	NA	NA	no
termite3	termite_fishing	groupC	subject66	M	14.54006206	non-adult	DG	prod	No	NA	NA	no
termite3	termite_fishing	groupC	subject66	M	14.54006206	non-adult	DG	lever	No	NA	NA	yes
termite3	termite_fishing	groupC	subject66	M	14.54006206	non-adult	DG	prod	No	NA	NA	no
termite3	termite_fishing	groupC	subject66	M	14.54006206	non-adult	DG	lever	No	NA	NA	yes
termite3	termite_fishing	groupC	subject66	M	14.54006206	non-adult	DG	prod	No	NA	NA	no
termite3	termite_fishing	groupC	subject66	M	14.54006206	non-adult	DG	prod	No	NA	NA	no
honey2	honey-dipping	groupC	subject56	F	35.45516769	adult	FHT	stir	No	NA	NA	no
honey2	honey-dipping	groupC	subject69	F	31.45516769	adult	DG	pound	Yes	NA	NA	no
honey2	honey-dipping	groupC	subject56	F	35.45516769	adult	FH	prod	No	NA	NA	no
honey2	honey-dipping	groupC	subject69	F	31.45516769	adult	DG	pound	Yes	NA	NA	no
honey2	honey-dipping	groupC	subject69	F	31.45516769	adult	DG	pound	Yes	NA	NA	no
honey2	honey-dipping	groupC	subject69	F	31.45516769	adult	DG	pound	Yes	NA	NA	no
honey2	honey-dipping	groupC	subject55	F	2.954140999	non-adult	DG	stir	No	NA	NA	no
honey2	honey-dipping	groupC	subject69	F	31.45516769	adult	DG	pound	Yes	NA	NA	no
honey2	honey-dipping	groupC	subject69	F	31.45516769	adult	DG	pound	Yes	NA	NA	no
honey2	honey-dipping	groupC	subject69	F	31.45516769	adult	DG	prod	Yes	NA	NA	no
honey2	honey-dipping	groupC	subject69	F	31.45516769	adult	DG	pound	Yes	NA	NA	no
honey2	honey-dipping	groupC	subject13	M	38.457877	adult	DG	prod	No	NA	NA	no
honey2	honey-dipping	groupC	subject69	F	31.45516769	adult	DG	pound	Yes	NA	NA	no
honey2	honey-dipping	groupC	subject13	M	38.457877	adult	DG	prod	No	NA	NA	no
honey2	honey-dipping	groupC	subject69	F	31.45516769	adult	DG	prod	Yes	NA	NA	no
honey2	honey-dipping	groupC	subject13	M	38.457877	adult	DG	prod	No	NA	NA	no
honey2	honey-dipping	groupC	subject69	F	31.45516769	adult	DG	prod	Yes	NA	NA	no
honey2	honey-dipping	groupC	subject13	M	38.457877	adult	DG	prod	No	NA	NA	no
honey2	honey-dipping	groupC	subject69	F	31.45516769	adult	DG	pound	Yes	NA	NA	no
honey2	honey-dipping	groupC	subject69	F	31.45516769	adult	DG	pound	Yes	NA	NA	no
honey2	honey-dipping	groupC	subject69	F	31.45516769	adult	FH	pound	Yes	NA	NA	no
xylia1	xylia_extraction	groupC	subject18	M	9.038882804	non-adult	DG	lever	Yes	NA	NA	yes
xylia1	xylia_extraction	groupC	subject18	M	9.038882804	non-adult	DG	lever	Yes	NA	NA	yes
xylia1	xylia_extraction	groupC	subject18	M	9.038882804	non-adult	DG	prod	Yes	NA	NA	no
xylia1	xylia_extraction	groupC	subject18	M	9.038882804	non-adult	DG	prod	Yes	NA	NA	no
honey5	honey-dipping	groupC	subject10	F	18.63928816	adult	FHT	pound	Yes	NA	NA	no
honey5	honey-dipping	groupC	subject10	F	18.63928816	adult	FHT	pound	Yes	NA	NA	no
honey5	honey-dipping	groupC	subject10	F	18.63928816	adult	FHT	pound	Yes	NA	NA	no
honey5	honey-dipping	groupC	subject10	F	18.63928816	adult	FHT	pound	Yes	NA	NA	no
honey5	honey-dipping	groupC	subject10	F	18.63928816	adult	DG	pound	Yes	NA	NA	no
honey5	honey-dipping	groupC	subject10	F	18.63928816	adult	DG	pound	Yes	NA	NA	no
honey5	honey-dipping	groupC	subject10	F	18.63928816	adult	DG	pound	Yes	NA	NA	no
honey5	honey-dipping	groupC	subject10	F	18.63928816	adult	DG	pound	Yes	NA	NA	no
honey5	honey-dipping	groupC	subject10	F	18.63928816	adult	DG	pound	Yes	NA	NA	no
honey5	honey-dipping	groupC	subject10	F	18.63928816	adult	FHT	pound	Yes	NA	NA	no
honey5	honey-dipping	groupC	subject12	M	4.647193063	non-adult	DG	pound	Yes	NA	NA	no
honey5	honey-dipping	groupC	subject12	M	4.647193063	non-adult	DG	prod	Yes	NA	NA	no
honey5	honey-dipping	groupC	subject10	F	18.63928816	adult	FHT	pound	Yes	NA	NA	no
honey5	honey-dipping	groupC	subject10	F	18.63928816	adult	DG	pound	Yes	NA	NA	no
honey5	honey-dipping	groupC	subject10	F	18.63928816	adult	FHT	pound	Yes	NA	NA	no
honey5	honey-dipping	groupC	subject10	F	18.63928816	adult	FHT	pound	Yes	NA	NA	no
honey5	honey-dipping	groupC	subject10	F	18.63928816	adult	DG	pound	Yes	NA	NA	no
honey5	honey-dipping	groupC	subject10	F	18.63928816	adult	DG	pound	Yes	NA	NA	no
honey5	honey-dipping	groupC	subject10	F	18.63928816	adult	FH	pound	Yes	NA	NA	no
honey5	honey-dipping	groupC	subject10	F	18.63928816	adult	FH	pound	Yes	NA	NA	no
honey5	honey-dipping	groupC	subject12	M	4.647193063	non-adult	FH	pound	Yes	NA	NA	no
honey5	honey-dipping	groupC	subject10	F	18.63928816	adult	DG	pound	Yes	NA	NA	no
honey5	honey-dipping	groupC	subject10	F	18.63928816	adult	FH	pound	Yes	NA	NA	no
honey2	honey-dipping	groupC	subject69	F	31.45516769	adult	DG	prod	Yes	NA	NA	no
honey2	honey-dipping	groupC	subject3	M	21.45787181	adult	DG	pound	Yes	NA	NA	no
honey2	honey-dipping	groupC	subject69	F	31.45516769	adult	DG	prod	Yes	NA	NA	no
honey2	honey-dipping	groupC	subject3	M	21.45787181	adult	FHT	prod	Yes	NA	NA	no
honey2	honey-dipping	groupC	subject69	F	31.45516769	adult	DG	prod	Yes	NA	NA	no
honey2	honey-dipping	groupC	subject3	M	21.45787181	adult	DG	prod	Yes	NA	NA	no
honey2	honey-dipping	groupC	subject3	M	21.45787181	adult	DG	prod	Yes	NA	NA	no
honey2	honey-dipping	groupC	subject69	F	31.45516769	adult	DG	prod	Yes	NA	NA	no
honey2	honey-dipping	groupC	subject3	M	21.45787181	adult	FHT	stir	Yes	NA	NA	no
honey2	honey-dipping	groupC	subject3	M	21.45787181	adult	FHT	pound	Yes	NA	NA	no
honey2	honey-dipping	groupC	subject3	M	21.45787181	adult	DG	prod	Yes	NA	NA	no
honey2	honey-dipping	groupC	subject3	M	21.45787181	adult	DG	prod	Yes	NA	NA	no
honey2	honey-dipping	groupC	subject3	M	21.45787181	adult	DG	prod	Yes	NA	NA	no
nut4	nut_extraction	groupC	subject22	F	5.620258115	non-adult	FHT	lever	No	NA	NA	yes
nut4	nut_extraction	groupC	subject22	F	5.620258115	non-adult	FHT	lever	No	NA	NA	yes
nut4	nut_extraction	groupC	subject22	F	5.620258115	non-adult	FHT	lever	No	NA	NA	yes
nut4	nut_extraction	groupC	subject22	F	5.620258115	non-adult	FHT	prod	No	NA	NA	no
nut4	nut_extraction	groupC	subject22	F	5.620258115	non-adult	FH	lever	No	NA	NA	yes
nut4	nut_extraction	groupC	subject22	F	5.620258115	non-adult	FHT	lever	No	NA	NA	yes
nut5	nut_extraction	groupC	subject66	M	17.63659942	adult	DG	lever	No	NA	NA	yes
nut5	nut_extraction	groupC	subject66	M	17.63659942	adult	DG	lever	No	NA	NA	yes
nut5	nut_extraction	groupC	subject66	M	17.63659942	adult	DG	lever	No	NA	NA	yes
nut5	nut_extraction	groupC	subject66	M	17.63659942	adult	DG	lever	No	NA	NA	yes
nut5	nut_extraction	groupC	subject66	M	17.63659942	adult	DG	lever	No	NA	NA	yes
nut5	nut_extraction	groupC	subject66	M	17.63659942	adult	DG	lever	No	NA	NA	yes
nut5	nut_extraction	groupC	subject66	M	17.63659942	adult	DG	lever	No	NA	NA	yes
nut5	nut_extraction	groupC	subject66	M	17.63659942	adult	DG	lever	No	NA	NA	yes
nut5	nut_extraction	groupC	subject66	M	17.63659942	adult	DG	lever	No	NA	NA	yes
ant10	ant-dipping	groupC	subject10	F	17.60648415	adult	DG	prod	Yes	NA	NA	no
ant10	ant-dipping	groupC	subject12	M	3.614457831	non-adult	FH	prod	Yes	NA	NA	no
ant10	ant-dipping	groupC	subject10	F	17.60648415	adult	DG	prod	Yes	NA	NA	no
ant21	ant-dipping	groupB	subject40	M	14.48521358	non-adult	DG	prod	Yes	NA	NA	no
ant21	ant-dipping	groupB	subject40	M	14.48521358	non-adult	DG	prod	Yes	NA	NA	no
ant21	ant-dipping	groupB	subject40	M	14.48521358	non-adult	DG	prod	Yes	NA	NA	no
ant21	ant-dipping	groupB	subject40	M	14.48521358	non-adult	DG	prod	Yes	NA	NA	no
ant21	ant-dipping	groupB	subject40	M	14.48521358	non-adult	DG	prod	Yes	NA	NA	no
ant24	ant-dipping	groupC	subject70	M	4.668674699	non-adult	DG	prod	No	NA	NA	no
ant24	ant-dipping	groupC	subject70	M	4.668674699	non-adult	DG	prod	No	NA	NA	no
ant24	ant-dipping	groupC	subject70	M	4.668674699	non-adult	DG	prod	No	NA	NA	no
ant21	ant-dipping	groupB	subject8	F	16.23337091	adult	DG	prod	No	NA	NA	no
ant21	ant-dipping	groupB	subject8	F	16.23337091	adult	DG	screw	No	NA	NA	no
ant21	ant-dipping	groupB	subject8	F	16.23337091	adult	DG	prod	No	NA	NA	no
ant21	ant-dipping	groupB	subject8	F	16.23337091	adult	DG	screw	No	NA	NA	no
ant21	ant-dipping	groupB	subject40	M	14.48521358	non-adult	DG	prod	Yes	NA	NA	no
ant21	ant-dipping	groupB	subject40	M	14.48521358	non-adult	DG	prod	Yes	NA	NA	no
ant21	ant-dipping	groupB	subject8	F	16.23337091	adult	DG	prod	No	NA	NA	no
ant21	ant-dipping	groupB	subject8	F	16.23337091	adult	DG	stir	No	NA	NA	no
ant21	ant-dipping	groupB	subject8	F	16.23337091	adult	DG	stir	No	NA	NA	no
ant21	ant-dipping	groupB	subject40	M	14.48521358	non-adult	DG	prod	Yes	NA	NA	no
ant21	ant-dipping	groupB	subject40	M	14.48521358	non-adult	DG	prod	Yes	NA	NA	no
ant21	ant-dipping	groupB	subject8	F	16.23337091	adult	DG	stir	No	NA	NA	no
marrow1	bone_marrow	groupC	subject70	M	4.957116788	non-adult	DG	prod	No	NA	NA	no
marrow1	bone_marrow	groupC	subject70	M	4.957116788	non-adult	DG	lever	No	NA	NA	yes
marrow1	bone_marrow	groupC	subject70	M	4.957116788	non-adult	DG	lever	No	NA	NA	yes
marrow1	bone_marrow	groupC	subject70	M	4.957116788	non-adult	DG	prod	No	NA	NA	no
marrow1	bone_marrow	groupC	subject70	M	4.957116788	non-adult	DG	prod	No	NA	NA	no
marrow1	bone_marrow	groupC	subject70	M	4.957116788	non-adult	DG	lever	No	NA	NA	yes
marrow1	bone_marrow	groupC	subject70	M	4.957116788	non-adult	DG	prod	No	NA	NA	no
marrow1	bone_marrow	groupC	subject70	M	4.957116788	non-adult	DG	lever	No	NA	NA	yes
marrow1	bone_marrow	groupC	subject70	M	4.957116788	non-adult	DG	prod	No	NA	NA	no
marrow1	bone_marrow	groupC	subject70	M	4.957116788	non-adult	DG	prod	No	NA	NA	no
marrow1	bone_marrow	groupC	subject70	M	4.957116788	non-adult	DG	prod	No	NA	NA	no
ant10	ant-dipping	groupC	subject10	F	17.60648415	adult	DG	prod	Yes	NA	NA	no
ant10	ant-dipping	groupC	subject10	F	17.60648415	adult	DG	prod	Yes	NA	NA	no
ant10	ant-dipping	groupC	subject10	F	17.60648415	adult	DG	prod	Yes	NA	NA	no
ant10	ant-dipping	groupC	subject10	F	17.60648415	adult	DG	prod	Yes	NA	NA	no
ant10	ant-dipping	groupC	subject12	M	3.614457831	non-adult	FH	prod	Yes	NA	NA	no
ant10	ant-dipping	groupC	subject10	F	17.60648415	adult	DG	prod	Yes	NA	NA	no
ant10	ant-dipping	groupC	subject12	M	3.614457831	non-adult	FH	prod	Yes	NA	NA	no
ant10	ant-dipping	groupC	subject12	M	3.614457831	non-adult	FHT	prod	Yes	NA	NA	no
ant10	ant-dipping	groupC	subject12	M	3.614457831	non-adult	FHT	prod	Yes	NA	NA	no
ant10	ant-dipping	groupC	subject10	F	17.60648415	adult	DG	prod	Yes	NA	NA	no
ant10	ant-dipping	groupC	subject10	F	17.60648415	adult	DG	prod	Yes	NA	NA	no
larvae3	larvae_extraction	groupA	subject38	M	23.01711157	adult	DG	lever	No	NA	Whole	yes
larvae3	larvae_extraction	groupA	subject38	M	23.01711157	adult	DG	lever	No	NA	Whole	yes
larvae3	larvae_extraction	groupA	subject38	M	23.01711157	adult	FHT	lever	No	NA	Whole	yes
larvae3	larvae_extraction	groupA	subject38	M	23.01711157	adult	FHT	lever	No	NA	Whole	yes
larvae3	larvae_extraction	groupA	subject57	F	8.044708029	non-adult	FHT	lever	No	NA	Whole	yes
nut3	nut_extraction	groupC	subject54	M	17.62291066	adult	DG	lever	No	NA	NA	yes
nut3	nut_extraction	groupC	subject54	M	17.62291066	adult	DG	lever	No	NA	NA	yes
nut3	nut_extraction	groupC	subject54	M	17.62291066	adult	DG	lever	No	NA	NA	yes
nut3	nut_extraction	groupC	subject54	M	17.62291066	adult	DG	lever	No	NA	NA	yes
nut3	nut_extraction	groupC	subject54	M	17.62291066	adult	DG	lever	No	NA	NA	yes
nut3	nut_extraction	groupC	subject54	M	17.62291066	adult	DG	lever	No	NA	NA	yes
nut3	nut_extraction	groupC	subject54	M	17.62291066	adult	DG	lever	No	NA	NA	yes
nut3	nut_extraction	groupC	subject54	M	17.62291066	adult	DG	lever	No	NA	NA	yes
nut3	nut_extraction	groupC	subject54	M	17.62291066	adult	DG	lever	No	NA	NA	yes
nut3	nut_extraction	groupC	subject54	M	17.62291066	adult	DG	lever	No	NA	NA	yes
nut3	nut_extraction	groupC	subject54	M	17.62291066	adult	DG	lever	No	NA	NA	yes
nut3	nut_extraction	groupC	subject54	M	17.62291066	adult	DG	lever	No	NA	NA	yes
honey5	honey-dipping	groupC	subject10	F	18.63928816	adult	DG	pound	Yes	NA	NA	no
honey5	honey-dipping	groupC	subject10	F	18.63928816	adult	FH	pound	Yes	NA	NA	no
honey5	honey-dipping	groupC	subject10	F	18.63928816	adult	DG	prod	Yes	NA	NA	no
honey5	honey-dipping	groupC	subject10	F	18.63928816	adult	FHT	pound	Yes	NA	NA	no
honey5	honey-dipping	groupC	subject12	M	4.647193063	non-adult	DG	pound	Yes	NA	NA	no
honey5	honey-dipping	groupC	subject10	F	18.63928816	adult	DG	pound	Yes	NA	NA	no
honey5	honey-dipping	groupC	subject10	F	18.63928816	adult	DG	pound	Yes	NA	NA	no
honey5	honey-dipping	groupC	subject10	F	18.63928816	adult	FHT	pound	Yes	NA	NA	no
honey5	honey-dipping	groupC	subject10	F	18.63928816	adult	DG	stir	Yes	NA	NA	no
honey5	honey-dipping	groupC	subject10	F	18.63928816	adult	FH	pound	Yes	NA	NA	no
honey5	honey-dipping	groupC	subject10	F	18.63928816	adult	FHT	pound	Yes	NA	NA	no
honey5	honey-dipping	groupC	subject10	F	18.63928816	adult	DG	prod	Yes	NA	NA	no
honey5	honey-dipping	groupC	subject10	F	18.63928816	adult	FHT	pound	Yes	NA	NA	no
honey5	honey-dipping	groupC	subject10	F	18.63928816	adult	DG	pound	Yes	NA	NA	no
honey5	honey-dipping	groupC	subject10	F	18.63928816	adult	FH	pound	Yes	NA	NA	no
honey5	honey-dipping	groupC	subject10	F	18.63928816	adult	FH	pound	Yes	NA	NA	no
honey5	honey-dipping	groupC	subject10	F	18.63928816	adult	FHT	pound	Yes	NA	NA	no
insect6	insect_extraction	groupC	subject45	F	6.696783025	non-adult	FHT	stir	Yes	NA	NA	no
insect6	insect_extraction	groupC	subject45	F	6.696783025	non-adult	FHT	prod	Yes	NA	NA	no
insect6	insect_extraction	groupC	subject45	F	6.696783025	non-adult	FHT	pound	Yes	NA	NA	no
insect6	insect_extraction	groupC	subject45	F	6.696783025	non-adult	FHT	prod	Yes	NA	NA	no
insect6	insect_extraction	groupC	subject45	F	6.696783025	non-adult	FHT	pound	Yes	NA	NA	no
insect6	insect_extraction	groupC	subject45	F	6.696783025	non-adult	FHT	prod	Yes	NA	NA	no
insect6	insect_extraction	groupC	subject45	F	6.696783025	non-adult	FHT	prod	Yes	NA	NA	no
insect6	insect_extraction	groupC	subject45	F	6.696783025	non-adult	FHT	lever	Yes	NA	NA	yes
insect6	insect_extraction	groupC	subject45	F	6.696783025	non-adult	FHT	prod	Yes	NA	NA	no
larvae4	larvae_extraction	groupA	subject37	F	7.3045859	non-adult	DG	lever	No	NA	Whole	yes
larvae4	larvae_extraction	groupA	subject37	F	7.3045859	non-adult	FHT	screw	No	NA	None	no
larvae4	larvae_extraction	groupA	subject37	F	7.3045859	non-adult	FHT	screw	No	NA	Unclear	no
larvae4	larvae_extraction	groupA	subject37	F	7.3045859	non-adult	DG	screw	No	NA	Whole	no
larvae4	larvae_extraction	groupA	subject37	F	7.3045859	non-adult	DG	screw	No	NA	Unclear	no
larvae4	larvae_extraction	groupA	subject57	F	8.044708029	non-adult	FHT	lever	No	NA	Partial	yes
larvae4	larvae_extraction	groupA	subject57	F	8.044708029	non-adult	DG	lever	No	NA	Partial	yes
larvae4	larvae_extraction	groupA	subject57	F	8.044708029	non-adult	DG	prod	No	NA	Partial	no
larvae4	larvae_extraction	groupA	subject57	F	8.044708029	non-adult	DG	prod	No	NA	Partial	no
larvae4	larvae_extraction	groupA	subject57	F	8.044708029	non-adult	FHT	lever	No	NA	Partial	yes
larvae4	larvae_extraction	groupA	subject48	M	19.69417286	adult	DG	lever	No	NA	Partial	yes
larvae4	larvae_extraction	groupA	subject48	M	19.69417286	adult	DG	lever	No	NA	Partial	yes
larvae4	larvae_extraction	groupA	subject48	M	19.69417286	adult	DG	lever	No	NA	Partial	yes
larvae4	larvae_extraction	groupA	subject48	M	19.69417286	adult	DG	lever	No	NA	Whole	yes
larvae4	larvae_extraction	groupA	subject48	M	19.69417286	adult	DG	lever	No	NA	Whole	yes
ant4	ant-dipping	groupB	subject24	F	23.46885695	adult	DG	prod	No	NA	NA	no
ant4	ant-dipping	groupB	subject53	M	10.006222	non-adult	DG	prod	No	NA	NA	no
ant4	ant-dipping	groupB	subject53	M	10.006222	non-adult	DG	prod	No	NA	NA	no
ant4	ant-dipping	groupB	subject53	M	10.006222	non-adult	DG	prod	No	NA	NA	no
ant5	ant-dipping	groupB	subject19	M	15.01711157	adult	DG	prod	Yes	NA	NA	no
insect6	insect_extraction	groupC	subject45	F	6.696783025	non-adult	FHT	prod	Yes	NA	NA	no
insect6	insect_extraction	groupC	subject45	F	6.696783025	non-adult	FHT	lever	Yes	NA	NA	yes
insect6	insect_extraction	groupC	subject45	F	6.696783025	non-adult	FHT	prod	Yes	NA	NA	no
insect6	insect_extraction	groupC	subject45	F	6.696783025	non-adult	FH	pound	Yes	NA	NA	no
insect6	insect_extraction	groupC	subject45	F	6.696783025	non-adult	FHT	pound	Yes	NA	NA	no
insect6	insect_extraction	groupC	subject45	F	6.696783025	non-adult	FHT	prod	Yes	NA	NA	no
insect6	insect_extraction	groupC	subject45	F	6.696783025	non-adult	FHT	pound	Yes	NA	NA	no
insect6	insect_extraction	groupC	subject45	F	6.696783025	non-adult	FHT	stir	Yes	NA	NA	no
insect6	insect_extraction	groupC	subject45	F	6.696783025	non-adult	FHT	prod	Yes	NA	NA	no
insect6	insect_extraction	groupC	subject45	F	6.696783025	non-adult	FHT	prod	Yes	NA	NA	no
larvae3	larvae_extraction	groupA	subject67	F	14.86652977	non-adult	DG	lever	No	NA	Partial	yes
larvae3	larvae_extraction	groupA	subject67	F	14.86652977	non-adult	DG	prod	No	NA	None	no
larvae3	larvae_extraction	groupA	subject67	F	14.86652977	non-adult	DG	lever	No	NA	Partial	yes
larvae3	larvae_extraction	groupA	subject67	F	14.86652977	non-adult	DG	lever	No	NA	Partial	yes
larvae3	larvae_extraction	groupA	subject58	F	4.634124088	non-adult	FH	screw	No	NA	Partial	no
larvae3	larvae_extraction	groupA	subject67	F	14.86652977	non-adult	DG	lever	No	NA	Partial	yes
larvae3	larvae_extraction	groupA	subject67	F	14.86652977	non-adult	DG	lever	No	NA	Partial	yes
honey1	honey-dipping	groupB	subject31	F	15.52361396	adult	DG	pound	Yes	NA	NA	no
honey1	honey-dipping	groupB	subject31	F	15.52361396	adult	DG	pound	Yes	NA	NA	no
insect3	insect_extraction	groupB	subject59	M	3.573384447	non-adult	DG	prod	No	NA	NA	no
insect3	insect_extraction	groupB	subject59	M	3.573384447	non-adult	FHT	prod	No	NA	NA	no
nut1	nut_extraction	groupB	subject32	F	2.981519507	non-adult	FH	lever	No	NA	NA	yes
nut1	nut_extraction	groupB	subject32	F	2.981519507	non-adult	FH	prod	No	NA	NA	no
nut1	nut_extraction	groupB	subject32	F	2.981519507	non-adult	FH	prod	No	NA	NA	no
honey3	honey-dipping	groupB	subject60	F	50.48800129	adult	DG	prod	Yes	NA	NA	no
honey3	honey-dipping	groupB	subject60	F	50.48800129	adult	DG	prod	Yes	NA	NA	no
honey4	honey-dipping	groupB	subject17	F	45.51264806	adult	DG	stir	Yes	NA	NA	no
honey4	honey-dipping	groupB	subject17	F	45.51264806	adult	FH	pound	Yes	NA	NA	no
honey4	honey-dipping	groupB	subject16	M	2.965092402	non-adult	FHT	stir	No	NA	NA	no
insect5	insect_extraction	groupB	subject40	M	11.75359343	non-adult	DG	pound	Yes	NA	NA	no
ant12	ant-dipping	groupB	subject2	F	20.55158681	adult	DG	prod	No	NA	NA	no
ant12	ant-dipping	groupB	subject1	F	5.307511737	non-adult	FHT	prod	No	NA	NA	no
larvae4	larvae_extraction	groupA	subject11	M	21.29915381	adult	DG	lever	No	NA	Partial	yes
larvae4	larvae_extraction	groupA	subject11	M	21.29915381	adult	DG	lever	No	NA	Partial	yes
larvae4	larvae_extraction	groupA	subject11	M	21.29915381	adult	DG	lever	No	NA	Partial	yes
larvae4	larvae_extraction	groupA	subject11	M	21.29915381	adult	DG	lever	No	NA	Partial	yes
larvae4	larvae_extraction	groupA	subject11	M	21.29915381	adult	DG	lever	No	NA	Partial	yes
larvae4	larvae_extraction	groupA	subject11	M	21.29915381	adult	DG	lever	No	NA	Partial	yes
larvae4	larvae_extraction	groupA	subject11	M	21.29915381	adult	DG	lever	No	NA	Partial	yes
larvae4	larvae_extraction	groupA	subject11	M	21.29915381	adult	DG	lever	No	NA	Partial	yes
larvae4	larvae_extraction	groupA	subject44	F	43.86931922	adult	DG	lever	No	NA	Whole	yes
larvae4	larvae_extraction	groupA	subject44	F	43.86931922	adult	DG	lever	No	NA	Whole	yes
larvae4	larvae_extraction	groupA	subject44	F	43.86931922	adult	DG	lever	No	NA	Partial	yes
larvae4	larvae_extraction	groupA	subject44	F	43.86931922	adult	DG	lever	No	NA	Partial	yes
larvae4	larvae_extraction	groupA	subject44	F	43.86931922	adult	DG	lever	No	NA	Partial	yes
larvae4	larvae_extraction	groupA	subject44	F	43.86931922	adult	DG	lever	No	NA	Partial	yes
larvae4	larvae_extraction	groupA	subject44	F	43.86931922	adult	DG	lever	No	NA	Partial	yes
larvae4	larvae_extraction	groupA	subject44	F	43.86931922	adult	DG	lever	No	NA	Partial	yes
honey6	honey-dipping	groupB	subject59	M	8.513550506	non-adult	DG	stir	No	NA	NA	no
honey6	honey-dipping	groupB	subject59	M	8.513550506	non-adult	FHT	prod	No	NA	NA	no
ant5	ant-dipping	groupC	subject15	M	13.92061009	non-adult	DG	prod	No	NA	NA	no
ant5	ant-dipping	groupC	subject15	M	13.92061009	non-adult	DG	prod	No	NA	NA	no
ant5	ant-dipping	groupC	subject15	M	13.92061009	non-adult	FHT	prod	No	NA	NA	no
ant5	ant-dipping	groupC	subject15	M	13.92061009	non-adult	DG	prod	No	NA	NA	no
ant5	ant-dipping	groupC	subject15	M	13.92061009	non-adult	FHT	prod	No	NA	NA	no
ant5	ant-dipping	groupC	subject15	M	13.92061009	non-adult	DG	prod	No	NA	NA	no
ant5	ant-dipping	groupC	subject15	M	13.92061009	non-adult	DG	prod	No	NA	NA	no
ant5	ant-dipping	groupC	subject15	M	13.92061009	non-adult	FHT	prod	No	NA	NA	no
ant5	ant-dipping	groupC	subject15	M	13.92061009	non-adult	DG	prod	No	NA	NA	no
insect4	insect_extraction	groupB	subject40	M	9.929300473	non-adult	DG	prod	Yes	NA	NA	no
insect4	insect_extraction	groupB	subject40	M	9.929300473	non-adult	DG	pound	Yes	NA	NA	no
insect4	insect_extraction	groupB	subject40	M	9.929300473	non-adult	DG	pound	Yes	NA	NA	no
insect4	insect_extraction	groupB	subject40	M	9.929300473	non-adult	DG	prod	Yes	NA	NA	no
insect4	insect_extraction	groupB	subject40	M	9.929300473	non-adult	DG	pound	Yes	NA	NA	no
ant18	ant-dipping	groupB	subject2	F	20.56801493	adult	DG	prod	No	NA	NA	no
ant18	ant-dipping	groupB	subject2	F	20.56801493	adult	DG	prod	No	NA	NA	no
ant12	ant-dipping	groupB	subject2	F	20.55158681	adult	DG	prod	No	NA	NA	no
ant12	ant-dipping	groupB	subject2	F	20.55158681	adult	DG	prod	No	NA	NA	no
ant12	ant-dipping	groupB	subject2	F	20.55158681	adult	DG	prod	No	NA	NA	no
honey4	honey-dipping	groupB	subject16	M	2.965092402	non-adult	FHT	stir	No	NA	NA	no
honey4	honey-dipping	groupB	subject16	M	2.965092402	non-adult	FHT	screw	No	NA	NA	no
honey4	honey-dipping	groupB	subject16	M	2.965092402	non-adult	FHT	screw	No	NA	NA	no
honey4	honey-dipping	groupB	subject16	M	2.965092402	non-adult	FHT	prod	No	NA	NA	no
honey4	honey-dipping	groupB	subject16	M	2.965092402	non-adult	FH	stir	No	NA	NA	no
honey4	honey-dipping	groupB	subject16	M	2.965092402	non-adult	FHT	screw	No	NA	NA	no
ant8	ant-dipping	groupB	subject24	F	24.88289806	adult	DG	prod	No	NA	NA	no
ant8	ant-dipping	groupB	subject24	F	24.88289806	adult	DG	prod	No	NA	NA	no
ant8	ant-dipping	groupB	subject24	F	24.88289806	adult	DG	prod	No	NA	NA	no
ant8	ant-dipping	groupB	subject24	F	24.88289806	adult	DG	prod	No	NA	NA	no
ant8	ant-dipping	groupB	subject24	F	24.88289806	adult	DG	prod	No	NA	NA	no
honey3	honey-dipping	groupB	subject60	F	50.48800129	adult	DG	prod	Yes	NA	NA	no
honey3	honey-dipping	groupB	subject60	F	50.48800129	adult	DG	prod	Yes	NA	NA	no
honey3	honey-dipping	groupB	subject60	F	50.48800129	adult	DG	prod	Yes	NA	NA	no
honey3	honey-dipping	groupB	subject60	F	50.48800129	adult	DG	prod	Yes	NA	NA	no
honey3	honey-dipping	groupB	subject60	F	50.48800129	adult	DG	prod	Yes	NA	NA	no
honey3	honey-dipping	groupB	subject62	F	8.487982963	non-adult	DG	prod	Yes	NA	NA	no
honey3	honey-dipping	groupB	subject39	F	15.48528405	adult	FH	prod	No	NA	NA	no
honey3	honey-dipping	groupB	subject63	F	24.48800789	adult	FH	stir	Yes	NA	NA	no
honey3	honey-dipping	groupB	subject63	F	24.48800789	adult	DG	stir	Yes	NA	NA	no
honey3	honey-dipping	groupB	subject63	F	24.48800789	adult	FH	stir	Yes	NA	NA	no
honey3	honey-dipping	groupB	subject39	F	15.48528405	adult	FH	stir	No	NA	NA	no
ant16	ant-dipping	groupB	subject2	F	20.56253889	adult	DG	prod	No	NA	NA	no
ant16	ant-dipping	groupB	subject1	F	5.318466354	non-adult	DG	prod	No	NA	NA	no
ant16	ant-dipping	groupB	subject2	F	20.56253889	adult	DG	prod	No	NA	NA	no
ant16	ant-dipping	groupB	subject1	F	5.318466354	non-adult	DG	prod	No	NA	NA	no
ant16	ant-dipping	groupB	subject2	F	20.56253889	adult	DG	prod	No	NA	NA	no
ant5	ant-dipping	groupC	subject15	M	13.92061009	non-adult	FHT	prod	No	NA	NA	no
[truncated: 841 more rows]
